# Supplementary material for: Carbon:Nitrogen:Phosphorus Stoichiometry in Fungi: A Meta-Analysis
Source: Front Microbiol. 2017 Jul 14;8:1281. doi: 10.3389/fmicb.2017.01281 (PMC5508194; doi:10.3389/fmicb.2017.01281)
Supplement: Supplementary file 2 [file Data_Sheet_2.XLSX]

## Sheet: fundata
Reference	Phylum	Class	Order	Family	Genus	Species	Name	C	N	P	CN	CP	NP	SD of N:P	Substrate	AbLat	Latitude	Longitude	Elevation	MAT	MAP
Mouginot_et_al_2014	Ascomycota	Dothideomycetes	Pleosporales	Pleosporaceae	Alternaria		Alternaria_sp.				11.1	243	22.4	7.53
Mouginot_et_al_2014	Ascomycota	Dothideomycetes	Pleosporales	Pleosporaceae	Alternaria		Alternaria_sp.				12.2	50.7	4.15	0.99
Mouginot_et_al_2014	Ascomycota	Dothideomycetes	Pleosporales	Pleosporaceae	Alternaria		Lewia_sp.				5.98	54.5	9.13	0.59
Mouginot_et_al_2014	Ascomycota	Eurotiomycetes	Chaetothyriales	Herpotrichiellaceae	Capronia	Capronia_brabeji_Marinc.,_M.J._Wingf._&_Crous	Capronia_brabeji				9.72	87.6	9.01	1.25
Vogt_et_al_1981	Ascomycota	Dothideomycetes	Mytilinidiales	Gloniaceae	Cenococcum	Cenococcum_graniforme_(Sowerby)_Ferd._&_Winge	Cenococcum_graniforme	44	0.97	0.15	52.921	757.778	14.319
Mouginot_et_al_2014	Ascomycota	Sordariomycetes	Sordariales	Lasiosphaeriaceae	Cercophora		Cercophora_sp.				6.32	45.7	7.26	0.4
Levi_&_Cowling_1969	Ascomycota	Sordariomycetes	Sordariales	Chaetomiaceae	Chaetomium	Chaetomium_globosum_Kunze	Chaetomium_globosum	44	3.5		14.6667
Levi_&_Cowling_1969	Ascomycota	Sordariomycetes	Sordariales	Chaetomiaceae	Chaetomium	Chaetomium_globosum_Kunze	Chaetomium_globosum	44	2.1		24.4444
Levi_&_Cowling_1969	Ascomycota	Sordariomycetes	Sordariales	Chaetomiaceae	Chaetomium	Chaetomium_globosum_Kunze	Chaetomium_globosum	44	1.9		27.0175
Colen_et_al_2014	Ascomycota	Sordariomycetes	Hypocreales	Cordycipitaceae	Cordyceps	Cordyceps_militaris_(L.)_Fr.	Cordyceps_militaris	44		0.8739		130.068
Brookes_et_al_1982	Ascomycota	Saccharomycetes	Saccharomycetales		Cyberlindnera	Cyberlindnera_jadinii_(Sartory,_R._Sartory,_Weill_&_J._Mey.)_Minter	Candida_utilis	44		0.64		177.604
Brown_&_Rose_1969	Ascomycota	Saccharomycetes	Saccharomycetales		Cyberlindnera	Cyberlindnera_jadinii_(Sartory,_R._Sartory,_Weill_&_J._Mey.)_Minter	Candida_utilis_NCYC_321						19.9
Parrott_&_Slater_1980	Ascomycota	Saccharomycetes	Saccharomycetales		Cyberlindnera	Cyberlindnera_jadinii_(Sartory,_R._Sartory,_Weill_&_J._Mey.)_Minter	Candida_utilis_NRRL-Y900						30.1
Schwartzkoff_&_Rogers_1982	Ascomycota	Saccharomycetes	Saccharomycetales		Cyberlindnera	Cyberlindnera_jadinii_(Sartory,_R._Sartory,_Weill_&_J._Mey.)_Minter	Candida_utilis_NRRLY11868						43
Zeng_et_al_2012	Ascomycota	Leotiomycetes	Cyttariales	Cyttariaceae	Cyttaria	Cyttaria_gunnii_Berk.	Cyttaria_gunnii	44		0.11		1033.33
Clinton_et_al_1999	Ascomycota	Sordariomycetes	Xylariales	Xylariaceae	Daldinia	Daldinia_concentrica_(Bolton)_Ces._&_De_Not.	Daldinia_concentrica	45.6	1.21	0.46	43.9669	256.087	5.82453		Wood
Merrill_&_Cowling_1966	Ascomycota	Sordariomycetes	Xylariales	Xylariaceae	Daldinia	Daldinia_concentrica_(Bolton)_Ces._&_De_Not.	Daldinia_concentrica	44	1.09		47.0948
Mouginot_et_al_2014	Ascomycota	Dothideomycetes	Capnodiales	Davidiellaceae	Davidiella		Davidiella_sp.				9.42	256	27.3	2.19
Mouginot_et_al_2014	Ascomycota	Dothideomycetes	Capnodiales	Davidiellaceae	Davidiella		Davidiella_sp.				14	223	16.3	5.02
Aguilar_Uscanga_et_al_2003	Ascomycota	Saccharomycetes	Saccharomycetales	Pichiaceae	Dekkera	Dekkera_bruxellensis_Van_der_Walt	Dekkera_bruxellensis_IHEM_6037	42	5.3		9.24528
Leite_et_al_2013	Ascomycota	Saccharomycetes	Saccharomycetales	Pichiaceae	Dekkera	Dekkera_bruxellensis_Van_der_Walt	Dekkera_bruxellensis_GDB_248	48	8.3		6.74699
Mouginot_et_al_2014	Ascomycota	Dothideomycetes	Dothideales	Dothideaceae	Dothidea		Dothidea_sp.				15.2	316	21.2	8.65
Vogt_&_Edmonds_1980	Ascomycota	Eurotiomycetes	Eurotiales	Elaphomycetaceae	Elaphomyces		Elaphomyces_sp.	44	2.96	0.17	17.3423	668.627	38.5546		Soil
Levi_&_Cowling_1969	Ascomycota	Sordariomycetes	Microascales		Endoconidiophora	Endoconidiophora_coerulescens_Münch	Ceratocystis_coerulescens	44	3		17.1111
Levi_&_Cowling_1969	Ascomycota	Sordariomycetes	Microascales		Endoconidiophora	Endoconidiophora_coerulescens_Münch	Ceratocystis_coerulescens	44	3.3		15.5556
Levi_&_Cowling_1969	Ascomycota	Sordariomycetes	Microascales		Endoconidiophora	Endoconidiophora_coerulescens_Münch	Ceratocystis_coerulescens	44	2.4		21.3889
Merrill_&_Cowling_1966	Ascomycota	Sordariomycetes	Xylariales	Xylariaceae	Entoleuca	Entoleuca_mammata_(Wahlenb.)_J.D._Rogers_&_Y.M._Ju	Hypoxylon_pruinatum	44	1.99		25.7956
Mouginot_et_al_2014	Ascomycota	Dothideomycetes	Pleosporales	Pleosporaceae	Epicoccum	Epicoccum_nigrum_Link	Epicoccum_nigrum				6.31	76.7	12.2	1.19
Mouginot_et_al_2014	Ascomycota	Eurotiomycetes	Chaetothyriales	Herpotrichiellaceae	Exophiala		Exophiala_sp.				4.88	74.1	15.2	0.65
Larsen_et_al_2011	Ascomycota	Sordariomycetes	Hypocreales	Nectriaceae	Fusarium	Fusarium_culmorum_(Wm.G._Sm.)_Sacc.	Fusarium_culmorum	42.7	6.2	1.88	8.03495	58.6746	7.30243
Larsen_et_al_2011	Ascomycota	Sordariomycetes	Hypocreales	Nectriaceae	Fusarium	Fusarium_culmorum_(Wm.G._Sm.)_Sacc.	Fusarium_culmorum	42.7	6.4	1.9	7.78385	58.057	7.45865
Levi_&_Cowling_1969	Ascomycota	Sordariomycetes	Hypocreales	Nectriaceae	Fusarium	Fusarium_oxysporum_f.sp._lycopersici_W.C._Snyder_&_H.N._Hansen	Fusarium_oxysporum_f._sp._lycopersici	44	2		25.6667
Levi_&_Cowling_1969	Ascomycota	Sordariomycetes	Hypocreales	Nectriaceae	Fusarium	Fusarium_oxysporum_f.sp._lycopersici_W.C._Snyder_&_H.N._Hansen	Fusarium_oxysporum_f._sp._lycopersici	44	1.3		39.4872
Levi_&_Cowling_1969	Ascomycota	Sordariomycetes	Hypocreales	Nectriaceae	Fusarium	Fusarium_oxysporum_f.sp._lycopersici_W.C._Snyder_&_H.N._Hansen	Fusarium_oxysporum_f._sp._lycopersici	44	1.4		36.6667
Hedley_&_Stewart_1982	Ascomycota	Sordariomycetes	Hypocreales	Nectriaceae	Fusarium	Fusarium_oxysporum_Schltdl.	Fusarium_oxysporum	44		0.22		516.667
Hedley_&_Stewart_1982	Ascomycota	Sordariomycetes	Hypocreales	Nectriaceae	Fusarium	Fusarium_oxysporum_Schltdl.	Fusarium_oxysporum	44		0.28		405.952
Hedley_&_Stewart_1982	Ascomycota	Sordariomycetes	Hypocreales	Nectriaceae	Fusarium	Fusarium_oxysporum_Schltdl.	Fusarium_oxysporum	44		0.42		270.635
Mouginot_et_al_2014	Ascomycota	Sordariomycetes	Hypocreales	Nectriaceae	Fusarium		Fusarium_sp.				28.2	64	1.87	1.3
Mouginot_et_al_2014	Ascomycota	Sordariomycetes	Hypocreales	Nectriaceae	Gibberella		Gibberella_sp.				10.6	89.3	8.66	2.74
Edmonds_&_Lebo_1998	Ascomycota	Pezizomycetes	Pezizales	Discinaceae	Gyromitra	Gyromitra_californica_(W._Phillips)_Raitv.	Gyromitra_californica	44	2.66	1.3406	19.2982	84.7879	4.39356
Stark_1972	Ascomycota	Pezizomycetes	Pezizales	Discinaceae	Gyromitra	Gyromitra_gigas_(Krombh.)_Cooke	Helvella_gigus	44		0.473		240.31
Gençcelep_et_al_2009	Ascomycota	Pezizomycetes	Pezizales	Helvellaceae	Helvella	Helvella_lacunosa_Afzel.	Helvella_lacunosa_Afzel.	44		0.279		407.407
Danger_&_Chauvet_2013	Ascomycota	Leotiomycetes	Helotiales	Helotiaceae	Hymenoscyphus	Hymenoscyphus_tetracladius_Abdullah,_Descals_&_J._Webster	Articulospora_tetracladia					76
Danger_&_Chauvet_2013	Ascomycota	Leotiomycetes	Helotiales	Helotiaceae	Hymenoscyphus	Hymenoscyphus_tetracladius_Abdullah,_Descals_&_J._Webster	Articulospora_tetracladia					1166
Danger_&_Chauvet_2013	Ascomycota	Leotiomycetes	Helotiales	Helotiaceae	Hymenoscyphus	Hymenoscyphus_tetracladius_Abdullah,_Descals_&_J._Webster	Articulospora_tetracladia						3.6
Danger_&_Chauvet_2013	Ascomycota	Leotiomycetes	Helotiales	Helotiaceae	Hymenoscyphus	Hymenoscyphus_tetracladius_Abdullah,_Descals_&_J._Webster	Articulospora_tetracladia						53.4
Grimmett_et_al_2013	Ascomycota	Leotiomycetes	Helotiales	Helotiaceae	Hymenoscyphus	Hymenoscyphus_tetracladius_Abdullah,_Descals_&_J._Webster	Articulospora_tetracladia_Ingold				16.2	178	11
Mouginot_et_al_2014	Ascomycota	Dothideomycetes	Dothideales	Saccotheciaceae	Kabatiella	Kabatiella_bupleuri_Bills	Kabatiella_bupleuri				10.3	180	19.5	8.74
Duboc_et_al_1995	Ascomycota	Saccharomycetes	Saccharomycetales	Saccharomycetaceae	Kluyveromyces	Kluyveromyces_marxianus_(E.C._Hansen)_Van_der_Walt	Kluyveromyces_fragilis	44.5	7.3	1.35	7.11187	85.1543	11.9735
Krzystek_&_Ledakowicz_2000	Ascomycota	Saccharomycetes	Saccharomycetales	Saccharomycetaceae	Kluyveromyces	Kluyveromyces_marxianus_(E.C._Hansen)_Van_der_Walt	Kluyveromyces_fragilis	44.23	8.39		6.15038
Krzystek_&_Ledakowicz_2000	Ascomycota	Saccharomycetes	Saccharomycetales	Saccharomycetaceae	Kluyveromyces	Kluyveromyces_marxianus_(E.C._Hansen)_Van_der_Walt	Kluyveromyces_fragilis	43.66	8.08		6.30404
Carnicer_et_al_2009	Ascomycota	Saccharomycetes	Saccharomycetales	Pichiaceae	Komagataella	Komagataella_pastoris_(Guillierm.)_Y._Yamada,_M._Matsuda,_K._Maeda_&_Mikata	Pichia_pastoris_X-33	43.7	7.1		7.18075
Carnicer_et_al_2009	Ascomycota	Saccharomycetes	Saccharomycetales	Pichiaceae	Komagataella	Komagataella_pastoris_(Guillierm.)_Y._Yamada,_M._Matsuda,_K._Maeda_&_Mikata	Pichia_pastoris_X-33	44.4	6.9		7.50725
Carnicer_et_al_2009	Ascomycota	Saccharomycetes	Saccharomycetales	Pichiaceae	Komagataella	Komagataella_pastoris_(Guillierm.)_Y._Yamada,_M._Matsuda,_K._Maeda_&_Mikata	Pichia_pastoris_X-33	44.3	7.5		6.89111
Carnicer_et_al_2009	Ascomycota	Saccharomycetes	Saccharomycetales	Pichiaceae	Komagataella	Komagataella_pastoris_(Guillierm.)_Y._Yamada,_M._Matsuda,_K._Maeda_&_Mikata	Pichia_pastoris_X-33	42.7	7.2		6.91898
Carnicer_et_al_2009	Ascomycota	Saccharomycetes	Saccharomycetales	Pichiaceae	Komagataella	Komagataella_pastoris_(Guillierm.)_Y._Yamada,_M._Matsuda,_K._Maeda_&_Mikata	Pichia_pastoris_X-33	43.6	7.1		7.16432
Carnicer_et_al_2009	Ascomycota	Saccharomycetes	Saccharomycetales	Pichiaceae	Komagataella	Komagataella_pastoris_(Guillierm.)_Y._Yamada,_M._Matsuda,_K._Maeda_&_Mikata	Pichia_pastoris_X-33	44.4	7		7.4
Danger_&_Chauvet_2013	Ascomycota				Lemonniera	Lemonniera_terrestris_Tubaki	Lemonniera_terrestris					90
Danger_&_Chauvet_2013	Ascomycota				Lemonniera	Lemonniera_terrestris_Tubaki	Lemonniera_terrestris					1499
Danger_&_Chauvet_2013	Ascomycota				Lemonniera	Lemonniera_terrestris_Tubaki	Lemonniera_terrestris						4.5
Danger_&_Chauvet_2013	Ascomycota				Lemonniera	Lemonniera_terrestris_Tubaki	Lemonniera_terrestris						52.5
Grimmett_et_al_2013	Ascomycota				Lunulospora	Lunulospora_curvula_Ingold	Lunulospora_curvula_Ingold				13.6	218	16
Tel_et_al_2014	Ascomycota	Pezizomycetes	Pezizales	Morchellaceae	Mitrophora	Mitrophora_semilibera_(DC.)_Lév.	Mitrophora_semilibera	44		0.5414		209.95
Rosenblitt_et_al_2000	Ascomycota	Eurotiomycetes	Eurotiales	Monascaceae	Monascus	Monascus_purpureus_Went	Monascus_purpureus_ATCC_16392				11.82
Rosenblitt_et_al_2000	Ascomycota	Eurotiomycetes	Eurotiales	Monascaceae	Monascus	Monascus_purpureus_Went	Monascus_purpureus_ATCC_16392				13.76
Rosenblitt_et_al_2000	Ascomycota	Eurotiomycetes	Eurotiales	Monascaceae	Monascus	Monascus_purpureus_Went	Monascus_purpureus_ATCC_16392				14.68
Rosenblitt_et_al_2000	Ascomycota	Eurotiomycetes	Eurotiales	Monascaceae	Monascus	Monascus_purpureus_Went	Monascus_purpureus_ATCC_16392				15.2
Zeng_et_al_2012	Ascomycota	Pezizomycetes	Pezizales	Morchellaceae	Morchella	Morchella_elata_Fr.	Morchella_elata	44		1.69		67.2584
Gençcelep_et_al_2009	Ascomycota	Pezizomycetes	Pezizales	Morchellaceae	Morchella	Morchella_esculenta_(L.)_Pers.	Morchella_vulgaris_(Pers.)_Boud.	44		0.292		389.269
Gençcelep_et_al_2009	Ascomycota	Pezizomycetes	Pezizales	Morchellaceae	Morchella	Morchella_esculenta_(L.)_Pers.	Morchella_esculenta_(L.)_Pers	44		0.349		325.692
Levi_&_Cowling_1969	Ascomycota	Sordariomycetes	Hypocreales		Myrothecium	Myrothecium_verrucaria_(Alb._&_Schwein.)_Ditmar	Myrothecium_verrucaria	44	1.9		27.0175
Levi_&_Cowling_1969	Ascomycota	Sordariomycetes	Hypocreales		Myrothecium	Myrothecium_verrucaria_(Alb._&_Schwein.)_Ditmar	Myrothecium_verrucaria	44	1.3		39.4872
Levi_&_Cowling_1969	Ascomycota	Sordariomycetes	Hypocreales		Myrothecium	Myrothecium_verrucaria_(Alb._&_Schwein.)_Ditmar	Myrothecium_verrucaria	44	2.3		22.3188
Leach_&_Gulis_2010	Ascomycota	Sordariomycetes	Hypocreales	Nectriaceae	Neonectria	Neonectria_lugdunensis_(Sacc._&_Therry)_L._Lombard_&_Crous	Heliscus_lugdunensis					63.3737
Leach_&_Gulis_2010	Ascomycota	Sordariomycetes	Hypocreales	Nectriaceae	Neonectria	Neonectria_lugdunensis_(Sacc._&_Therry)_L._Lombard_&_Crous	Heliscus_lugdunensis					39.5056
Leach_&_Gulis_2010	Ascomycota	Sordariomycetes	Hypocreales	Nectriaceae	Neonectria	Neonectria_lugdunensis_(Sacc._&_Therry)_L._Lombard_&_Crous	Heliscus_lugdunensis					55.5431
Leach_&_Gulis_2010	Ascomycota	Sordariomycetes	Hypocreales	Nectriaceae	Neonectria	Neonectria_lugdunensis_(Sacc._&_Therry)_L._Lombard_&_Crous	Heliscus_lugdunensis					59.985
Leach_&_Gulis_2010	Ascomycota	Sordariomycetes	Hypocreales	Nectriaceae	Neonectria	Neonectria_lugdunensis_(Sacc._&_Therry)_L._Lombard_&_Crous	Heliscus_lugdunensis					81.6008
Leach_&_Gulis_2010	Ascomycota	Sordariomycetes	Hypocreales	Nectriaceae	Neonectria	Neonectria_lugdunensis_(Sacc._&_Therry)_L._Lombard_&_Crous	Heliscus_lugdunensis					61.3182
Leach_&_Gulis_2010	Ascomycota	Sordariomycetes	Hypocreales	Nectriaceae	Neonectria	Neonectria_lugdunensis_(Sacc._&_Therry)_L._Lombard_&_Crous	Heliscus_lugdunensis					66.222
Leach_&_Gulis_2010	Ascomycota	Sordariomycetes	Hypocreales	Nectriaceae	Neonectria	Neonectria_lugdunensis_(Sacc._&_Therry)_L._Lombard_&_Crous	Heliscus_lugdunensis					64.0741
Leach_&_Gulis_2010	Ascomycota	Sordariomycetes	Hypocreales	Nectriaceae	Neonectria	Neonectria_lugdunensis_(Sacc._&_Therry)_L._Lombard_&_Crous	Heliscus_lugdunensis					80.7089
Leach_&_Gulis_2010	Ascomycota	Sordariomycetes	Hypocreales	Nectriaceae	Neonectria	Neonectria_lugdunensis_(Sacc._&_Therry)_L._Lombard_&_Crous	Heliscus_lugdunensis					54.936
Leach_&_Gulis_2010	Ascomycota	Sordariomycetes	Hypocreales	Nectriaceae	Neonectria	Neonectria_lugdunensis_(Sacc._&_Therry)_L._Lombard_&_Crous	Heliscus_lugdunensis					87.1634
Leach_&_Gulis_2010	Ascomycota	Sordariomycetes	Hypocreales	Nectriaceae	Neonectria	Neonectria_lugdunensis_(Sacc._&_Therry)_L._Lombard_&_Crous	Heliscus_lugdunensis					114.727
Leach_&_Gulis_2010	Ascomycota	Sordariomycetes	Hypocreales	Nectriaceae	Neonectria	Neonectria_lugdunensis_(Sacc._&_Therry)_L._Lombard_&_Crous	Heliscus_lugdunensis					117.277
Leach_&_Gulis_2010	Ascomycota	Sordariomycetes	Hypocreales	Nectriaceae	Neonectria	Neonectria_lugdunensis_(Sacc._&_Therry)_L._Lombard_&_Crous	Heliscus_lugdunensis					205.423
Leach_&_Gulis_2010	Ascomycota	Sordariomycetes	Hypocreales	Nectriaceae	Neonectria	Neonectria_lugdunensis_(Sacc._&_Therry)_L._Lombard_&_Crous	Heliscus_lugdunensis				8.10336
Leach_&_Gulis_2010	Ascomycota	Sordariomycetes	Hypocreales	Nectriaceae	Neonectria	Neonectria_lugdunensis_(Sacc._&_Therry)_L._Lombard_&_Crous	Heliscus_lugdunensis				7.11966
Leach_&_Gulis_2010	Ascomycota	Sordariomycetes	Hypocreales	Nectriaceae	Neonectria	Neonectria_lugdunensis_(Sacc._&_Therry)_L._Lombard_&_Crous	Heliscus_lugdunensis				7.43352
Leach_&_Gulis_2010	Ascomycota	Sordariomycetes	Hypocreales	Nectriaceae	Neonectria	Neonectria_lugdunensis_(Sacc._&_Therry)_L._Lombard_&_Crous	Heliscus_lugdunensis				7.76122
Leach_&_Gulis_2010	Ascomycota	Sordariomycetes	Hypocreales	Nectriaceae	Neonectria	Neonectria_lugdunensis_(Sacc._&_Therry)_L._Lombard_&_Crous	Heliscus_lugdunensis				10.0541
Leach_&_Gulis_2010	Ascomycota	Sordariomycetes	Hypocreales	Nectriaceae	Neonectria	Neonectria_lugdunensis_(Sacc._&_Therry)_L._Lombard_&_Crous	Heliscus_lugdunensis				7.5956
Leach_&_Gulis_2010	Ascomycota	Sordariomycetes	Hypocreales	Nectriaceae	Neonectria	Neonectria_lugdunensis_(Sacc._&_Therry)_L._Lombard_&_Crous	Heliscus_lugdunensis				13.5985
Leach_&_Gulis_2010	Ascomycota	Sordariomycetes	Hypocreales	Nectriaceae	Neonectria	Neonectria_lugdunensis_(Sacc._&_Therry)_L._Lombard_&_Crous	Heliscus_lugdunensis				8.46059
Leach_&_Gulis_2010	Ascomycota	Sordariomycetes	Hypocreales	Nectriaceae	Neonectria	Neonectria_lugdunensis_(Sacc._&_Therry)_L._Lombard_&_Crous	Heliscus_lugdunensis				10.2733
Leach_&_Gulis_2010	Ascomycota	Sordariomycetes	Hypocreales	Nectriaceae	Neonectria	Neonectria_lugdunensis_(Sacc._&_Therry)_L._Lombard_&_Crous	Heliscus_lugdunensis				9.22298
Leach_&_Gulis_2010	Ascomycota	Sordariomycetes	Hypocreales	Nectriaceae	Neonectria	Neonectria_lugdunensis_(Sacc._&_Therry)_L._Lombard_&_Crous	Heliscus_lugdunensis				12.7464
Leach_&_Gulis_2010	Ascomycota	Sordariomycetes	Hypocreales	Nectriaceae	Neonectria	Neonectria_lugdunensis_(Sacc._&_Therry)_L._Lombard_&_Crous	Heliscus_lugdunensis				13.4526
Leach_&_Gulis_2010	Ascomycota	Sordariomycetes	Hypocreales	Nectriaceae	Neonectria	Neonectria_lugdunensis_(Sacc._&_Therry)_L._Lombard_&_Crous	Heliscus_lugdunensis				11.0789
Leach_&_Gulis_2010	Ascomycota	Sordariomycetes	Hypocreales	Nectriaceae	Neonectria	Neonectria_lugdunensis_(Sacc._&_Therry)_L._Lombard_&_Crous	Heliscus_lugdunensis				10.9601
Leach_&_Gulis_2010	Ascomycota	Sordariomycetes	Hypocreales	Nectriaceae	Neonectria	Neonectria_lugdunensis_(Sacc._&_Therry)_L._Lombard_&_Crous	Heliscus_lugdunensis						7.57668
Leach_&_Gulis_2010	Ascomycota	Sordariomycetes	Hypocreales	Nectriaceae	Neonectria	Neonectria_lugdunensis_(Sacc._&_Therry)_L._Lombard_&_Crous	Heliscus_lugdunensis						6.32853
Leach_&_Gulis_2010	Ascomycota	Sordariomycetes	Hypocreales	Nectriaceae	Neonectria	Neonectria_lugdunensis_(Sacc._&_Therry)_L._Lombard_&_Crous	Heliscus_lugdunensis						6.05005
Leach_&_Gulis_2010	Ascomycota	Sordariomycetes	Hypocreales	Nectriaceae	Neonectria	Neonectria_lugdunensis_(Sacc._&_Therry)_L._Lombard_&_Crous	Heliscus_lugdunensis						4.90404
Leach_&_Gulis_2010	Ascomycota	Sordariomycetes	Hypocreales	Nectriaceae	Neonectria	Neonectria_lugdunensis_(Sacc._&_Therry)_L._Lombard_&_Crous	Heliscus_lugdunensis						7.46387
Leach_&_Gulis_2010	Ascomycota	Sordariomycetes	Hypocreales	Nectriaceae	Neonectria	Neonectria_lugdunensis_(Sacc._&_Therry)_L._Lombard_&_Crous	Heliscus_lugdunensis						6.05005
Leach_&_Gulis_2010	Ascomycota	Sordariomycetes	Hypocreales	Nectriaceae	Neonectria	Neonectria_lugdunensis_(Sacc._&_Therry)_L._Lombard_&_Crous	Heliscus_lugdunensis						8.04521
Leach_&_Gulis_2010	Ascomycota	Sordariomycetes	Hypocreales	Nectriaceae	Neonectria	Neonectria_lugdunensis_(Sacc._&_Therry)_L._Lombard_&_Crous	Heliscus_lugdunensis						7.02919
Leach_&_Gulis_2010	Ascomycota	Sordariomycetes	Hypocreales	Nectriaceae	Neonectria	Neonectria_lugdunensis_(Sacc._&_Therry)_L._Lombard_&_Crous	Heliscus_lugdunensis						13.0019
Leach_&_Gulis_2010	Ascomycota	Sordariomycetes	Hypocreales	Nectriaceae	Neonectria	Neonectria_lugdunensis_(Sacc._&_Therry)_L._Lombard_&_Crous	Heliscus_lugdunensis						12.4298
Leach_&_Gulis_2010	Ascomycota	Sordariomycetes	Hypocreales	Nectriaceae	Neonectria	Neonectria_lugdunensis_(Sacc._&_Therry)_L._Lombard_&_Crous	Heliscus_lugdunensis						8.41553
Leach_&_Gulis_2010	Ascomycota	Sordariomycetes	Hypocreales	Nectriaceae	Neonectria	Neonectria_lugdunensis_(Sacc._&_Therry)_L._Lombard_&_Crous	Heliscus_lugdunensis						9.07099
Leach_&_Gulis_2010	Ascomycota	Sordariomycetes	Hypocreales	Nectriaceae	Neonectria	Neonectria_lugdunensis_(Sacc._&_Therry)_L._Lombard_&_Crous	Heliscus_lugdunensis						20.3914
Leach_&_Gulis_2010	Ascomycota	Sordariomycetes	Hypocreales	Nectriaceae	Neonectria	Neonectria_lugdunensis_(Sacc._&_Therry)_L._Lombard_&_Crous	Heliscus_lugdunensis						6.92454
Grimmett_et_al_2013	Ascomycota	Sordariomycetes	Hypocreales	Nectriaceae	Neonectria	Neonectria_lugdunensis_(Sacc._&_Therry)_L._Lombard_&_Crous	Heliscus_lugdunensis_Sacc._&_Therry				12.4	186	15
Brookes_et_al_1982	Ascomycota	Sordariomycetes	Hypocreales	Nectriaceae	Neonectria		Neonectria_sp.	44		0.38		299.123
Alberghina_&_Sturani_1975	Ascomycota	Sordariomycetes	Sordariales	Sordariaceae	Neurospora	Neurospora_crassa_Shear_&_B.O._Dodge	Neurospora_crassa_74A						14.6
Egli_et_al_1986	Ascomycota	Saccharomycetes	Saccharomycetales	Pichiaceae	Ogataea	Ogataea_polymorpha_(Morais_&_M.H._Maia)_Y._Yamada,_K._Maeda_&_Mikata	Hansenula_polymorpha_CBS_4732	49.1	7.75		7.3914
Egli_et_al_1986	Ascomycota	Saccharomycetes	Saccharomycetales	Pichiaceae	Ogataea	Ogataea_polymorpha_(Morais_&_M.H._Maia)_Y._Yamada,_K._Maeda_&_Mikata	Hansenula_polymorpha_CBS_4732	45.7	3.7		14.4099
Colen_et_al_2014	Ascomycota	Sordariomycetes	Hypocreales	Ophiocordycipitaceae	Ophiocordyceps	Ophiocordyceps_sinensis_(Berk.)_G.H._Sung,_J.M._Sung,_Hywel-Jones_&_Spatafora	Ophiocordyceps_sinensis	44		1.1676		97.3507
Ooijkaas_et_al_2000	Ascomycota	Dothideomycetes	Pleosporales	Coniothyriaceae	Paraphaeosphaeria	Paraphaeosphaeria_minitans_(W.A._Campb.)_Verkley,_Göker_&_Stielow,_in_Verkley,_Dukik,_Renfurm,_Göker_&_Stielow	Coniothyrium_minitans	44.53	5.39		9.63853
Ooijkaas_et_al_2000	Ascomycota	Dothideomycetes	Pleosporales	Coniothyriaceae	Paraphaeosphaeria	Paraphaeosphaeria_minitans_(W.A._Campb.)_Verkley,_Göker_&_Stielow,_in_Verkley,_Dukik,_Renfurm,_Göker_&_Stielow	Coniothyrium_minitans	51.36	5.65		10.6053
Ooijkaas_et_al_2000	Ascomycota	Dothideomycetes	Pleosporales	Coniothyriaceae	Paraphaeosphaeria	Paraphaeosphaeria_minitans_(W.A._Campb.)_Verkley,_Göker_&_Stielow,_in_Verkley,_Dukik,_Renfurm,_Göker_&_Stielow	Coniothyrium_minitans	47.69	5.53		10.0612
Ooijkaas_et_al_2000	Ascomycota	Dothideomycetes	Pleosporales	Coniothyriaceae	Paraphaeosphaeria	Paraphaeosphaeria_minitans_(W.A._Campb.)_Verkley,_Göker_&_Stielow,_in_Verkley,_Dukik,_Renfurm,_Göker_&_Stielow	Coniothyrium_minitans	54.37	5.28		12.0136
Ooijkaas_et_al_2000	Ascomycota	Dothideomycetes	Pleosporales	Coniothyriaceae	Paraphaeosphaeria	Paraphaeosphaeria_minitans_(W.A._Campb.)_Verkley,_Göker_&_Stielow,_in_Verkley,_Dukik,_Renfurm,_Göker_&_Stielow	Coniothyrium_minitans	48.95	4.79		11.9224
Ooijkaas_et_al_2000	Ascomycota	Dothideomycetes	Pleosporales	Coniothyriaceae	Paraphaeosphaeria	Paraphaeosphaeria_minitans_(W.A._Campb.)_Verkley,_Göker_&_Stielow,_in_Verkley,_Dukik,_Renfurm,_Göker_&_Stielow	Coniothyrium_minitans	55.23	4.29		15.0198
Brookes_et_al_1982	Ascomycota	Eurotiomycetes	Eurotiales	Trichocomaceae	Penicillium	Penicillium_chrysogenum_Thom	Penicillum_chrysogenum	44		0.61		186.339
Mouginot_et_al_2014	Ascomycota	Eurotiomycetes	Phaeomoniellales	Phaeomoniellaceae	Phaeomoniella		Phaeomoniella_sp.				10.2	225	22	3.48
Mouginot_et_al_2014	Ascomycota	Dothideomycetes	Pleosporales	Phaeosphaeriaceae	Phaeosphaeria		Phaeosphaeria_sp.				6.48	64.8	16.9	8.81
Mouginot_et_al_2014	Ascomycota	Sordariomycetes	Xylariales		Pleurophoma		Pleurophoma_sp.				6.72	80.9	12	1.71
Low_&_Rogers_1984	Ascomycota	Saccharomycetes	Saccharomycetales	Saccharomycetaceae	Saccharomyces	Saccharomyces_bayanus_Sacc.	Saccharomyces_uvarum						16.2
Barford_&_Hall_1979	Ascomycota	Saccharomycetes	Saccharomycetales	Saccharomycetaceae	Saccharomyces	Saccharomyces_cerevisiae_Meyen_ex_E.C._Hansen	Saccharomyces_cerevisiae_H1022	45.3	8.16		6.47672
Barford_&_Hall_1979	Ascomycota	Saccharomycetes	Saccharomycetales	Saccharomycetaceae	Saccharomyces	Saccharomyces_cerevisiae_Meyen_ex_E.C._Hansen	Saccharomyces_cerevisiae_248UNSW703100	47	8.02		6.83707
Boehlke_&_Friesen_1975	Ascomycota	Saccharomycetes	Saccharomycetales	Saccharomycetaceae	Saccharomyces	Saccharomyces_cerevisiae_Meyen_ex_E.C._Hansen	Saccharomyces_cerevisiae_A364A						24.7
Dekkers_et_al_1981	Ascomycota	Saccharomycetes	Saccharomycetales	Saccharomycetaceae	Saccharomyces	Saccharomyces_cerevisiae_Meyen_ex_E.C._Hansen	Saccharomyces_cerevisiae_CBS_426	43.72	8.81		5.78963
Dekkers_et_al_1981	Ascomycota	Saccharomycetes	Saccharomycetales	Saccharomycetaceae	Saccharomyces	Saccharomyces_cerevisiae_Meyen_ex_E.C._Hansen	Saccharomyces_cerevisiae_CBS_426	43.61	8.84		5.75547
Dekkers_et_al_1981	Ascomycota	Saccharomycetes	Saccharomycetales	Saccharomycetaceae	Saccharomyces	Saccharomyces_cerevisiae_Meyen_ex_E.C._Hansen	Saccharomyces_cerevisiae_CBS_426	43.68	8.36		6.09569
Dekkers_et_al_1981	Ascomycota	Saccharomycetes	Saccharomycetales	Saccharomycetaceae	Saccharomyces	Saccharomyces_cerevisiae_Meyen_ex_E.C._Hansen	Saccharomyces_cerevisiae_CBS_426	44.65	8.68		6.00134
Dekkers_et_al_1981	Ascomycota	Saccharomycetes	Saccharomycetales	Saccharomycetaceae	Saccharomyces	Saccharomyces_cerevisiae_Meyen_ex_E.C._Hansen	Saccharomyces_cerevisiae_CBS_426	42.88	8.7		5.75019
Dekkers_et_al_1981	Ascomycota	Saccharomycetes	Saccharomycetales	Saccharomycetaceae	Saccharomyces	Saccharomyces_cerevisiae_Meyen_ex_E.C._Hansen	Saccharomyces_cerevisiae_CBS_426	46.63	8.53		6.37769
Dekkers_et_al_1981	Ascomycota	Saccharomycetes	Saccharomycetales	Saccharomycetaceae	Saccharomyces	Saccharomyces_cerevisiae_Meyen_ex_E.C._Hansen	Saccharomyces_cerevisiae_CBS_426	43.82	8.16		6.26511
Dekkers_et_al_1981	Ascomycota	Saccharomycetes	Saccharomycetales	Saccharomycetaceae	Saccharomyces	Saccharomyces_cerevisiae_Meyen_ex_E.C._Hansen	Saccharomyces_cerevisiae_CBS_426	44.53	8.65		6.00597
Dekkers_et_al_1981	Ascomycota	Saccharomycetes	Saccharomycetales	Saccharomycetaceae	Saccharomyces	Saccharomyces_cerevisiae_Meyen_ex_E.C._Hansen	Saccharomyces_cerevisiae_CBS_426	43.15	6.23		8.08052
Dekkers_et_al_1981	Ascomycota	Saccharomycetes	Saccharomycetales	Saccharomycetaceae	Saccharomyces	Saccharomyces_cerevisiae_Meyen_ex_E.C._Hansen	Saccharomyces_cerevisiae_CBS_426	44.73	8.8		5.93011
Dekkers_et_al_1981	Ascomycota	Saccharomycetes	Saccharomycetales	Saccharomycetaceae	Saccharomyces	Saccharomyces_cerevisiae_Meyen_ex_E.C._Hansen	Saccharomyces_cerevisiae_CBS_426	42.49	9.05		5.47753
Dekkers_et_al_1981	Ascomycota	Saccharomycetes	Saccharomycetales	Saccharomycetaceae	Saccharomyces	Saccharomyces_cerevisiae_Meyen_ex_E.C._Hansen	Saccharomyces_cerevisiae_CBS_426	41.33	9.3		5.18477
Dekkers_et_al_1981	Ascomycota	Saccharomycetes	Saccharomycetales	Saccharomycetaceae	Saccharomyces	Saccharomyces_cerevisiae_Meyen_ex_E.C._Hansen	Saccharomyces_cerevisiae_CBS_426	41.33	9.42		5.11872
Dekkers_et_al_1981	Ascomycota	Saccharomycetes	Saccharomycetales	Saccharomycetaceae	Saccharomyces	Saccharomyces_cerevisiae_Meyen_ex_E.C._Hansen	Saccharomyces_cerevisiae_CBS_426	41.68	6.65		7.31228
Dekkers_et_al_1981	Ascomycota	Saccharomycetes	Saccharomycetales	Saccharomycetaceae	Saccharomyces	Saccharomyces_cerevisiae_Meyen_ex_E.C._Hansen	Saccharomyces_cerevisiae_CBS_426	43.06	7.75		6.48215
Dekkers_et_al_1981	Ascomycota	Saccharomycetes	Saccharomycetales	Saccharomycetaceae	Saccharomyces	Saccharomyces_cerevisiae_Meyen_ex_E.C._Hansen	Saccharomyces_cerevisiae_CBS_426	42.17	7.65		6.43115
Dekkers_et_al_1981	Ascomycota	Saccharomycetes	Saccharomycetales	Saccharomycetaceae	Saccharomyces	Saccharomyces_cerevisiae_Meyen_ex_E.C._Hansen	Saccharomyces_cerevisiae_CBS_426	43.95	9.6		5.34115
Dekkers_et_al_1981	Ascomycota	Saccharomycetes	Saccharomycetales	Saccharomycetaceae	Saccharomyces	Saccharomyces_cerevisiae_Meyen_ex_E.C._Hansen	Saccharomyces_cerevisiae_CBS_426	43.72	8.22		6.20519
Dekkers_et_al_1981	Ascomycota	Saccharomycetes	Saccharomycetales	Saccharomycetaceae	Saccharomyces	Saccharomyces_cerevisiae_Meyen_ex_E.C._Hansen	Saccharomyces_cerevisiae_CBS_426	44.86	9.51		5.50333
Dostalek_et_al_2004	Ascomycota	Saccharomycetes	Saccharomycetales	Saccharomycetaceae	Saccharomyces	Saccharomyces_cerevisiae_Meyen_ex_E.C._Hansen	Saccharomyces_cerevisiae	43.22	9.65	1.74	5.22522	64.1676	12.2804
Dostalek_et_al_2004	Ascomycota	Saccharomycetes	Saccharomycetales	Saccharomycetaceae	Saccharomyces	Saccharomyces_cerevisiae_Meyen_ex_E.C._Hansen	Saccharomyces_cerevisiae	45.7	10.89	1.33	4.89593	88.7657	18.1305
Dostalek_et_al_2004	Ascomycota	Saccharomycetes	Saccharomycetales	Saccharomycetaceae	Saccharomyces	Saccharomyces_cerevisiae_Meyen_ex_E.C._Hansen	Saccharomyces_cerevisiae	42.91	10.1	2.24	4.9566	49.487	9.98406
Dostalek_et_al_2004	Ascomycota	Saccharomycetes	Saccharomycetales	Saccharomycetaceae	Saccharomyces	Saccharomyces_cerevisiae_Meyen_ex_E.C._Hansen	Saccharomyces_cerevisiae	41.69	5.95	2.03	8.17451	53.0538	6.49015
Dostalek_et_al_2004	Ascomycota	Saccharomycetes	Saccharomycetales	Saccharomycetaceae	Saccharomyces	Saccharomyces_cerevisiae_Meyen_ex_E.C._Hansen	Saccharomyces_cerevisiae	42.41	9.21	2.38	5.37224	46.0333	8.56873
Dostalek_et_al_2004	Ascomycota	Saccharomycetes	Saccharomycetales	Saccharomycetaceae	Saccharomyces	Saccharomyces_cerevisiae_Meyen_ex_E.C._Hansen	Saccharomyces_cerevisiae	40.95	8.83	2.9	5.41053	36.4784	6.74212
Duboc_et_al_1995	Ascomycota	Saccharomycetes	Saccharomycetales	Saccharomycetaceae	Saccharomyces	Saccharomyces_cerevisiae_Meyen_ex_E.C._Hansen	Saccharomyces_cerevisiae_CBS_426	42.43	6.41	2.02	7.72257	54.2628	7.02652
Furukawa_et_al_1983	Ascomycota	Saccharomycetes	Saccharomycetales	Saccharomycetaceae	Saccharomyces	Saccharomyces_cerevisiae_Meyen_ex_E.C._Hansen	Saccharomyces_cerevisiae_LBGH1022						28.8
Lange_&_Heijnen_2001	Ascomycota	Saccharomycetes	Saccharomycetales	Saccharomycetaceae	Saccharomyces	Saccharomyces_cerevisiae_Meyen_ex_E.C._Hansen	Saccharomyces_cerevisiae_CEN.PK_113-7D	47	8.2		6.68699
Larsen_et_al_2009	Ascomycota	Saccharomycetes	Saccharomycetales	Saccharomycetaceae	Saccharomyces	Saccharomyces_cerevisiae_Meyen_ex_E.C._Hansen	Saccharomyces_cerevisiae	42.3	6.7	0.88	7.36567	124.176	16.8588
Larsen_et_al_2011	Ascomycota	Saccharomycetes	Saccharomycetales	Saccharomycetaceae	Saccharomyces	Saccharomyces_cerevisiae_Meyen_ex_E.C._Hansen	Saccharomyces_cerevisiae	40.7	9.4	1.51	5.05142	69.6302	13.7843
Larsen_et_al_2011	Ascomycota	Saccharomycetes	Saccharomycetales	Saccharomycetaceae	Saccharomyces	Saccharomyces_cerevisiae_Meyen_ex_E.C._Hansen	Saccharomyces_cerevisiae	44.2	10.2	1.7	5.05556	67.1667	13.2857
Larsson_et_al_1993	Ascomycota	Saccharomycetes	Saccharomycetales	Saccharomycetaceae	Saccharomyces	Saccharomyces_cerevisiae_Meyen_ex_E.C._Hansen	Saccharomyces_cerevisiae_CBS_426				9.76169
Larsson_et_al_1993	Ascomycota	Saccharomycetes	Saccharomycetales	Saccharomycetaceae	Saccharomyces	Saccharomyces_cerevisiae_Meyen_ex_E.C._Hansen	Saccharomyces_cerevisiae_CBS_426				11.438
Larsson_et_al_1993	Ascomycota	Saccharomycetes	Saccharomycetales	Saccharomycetaceae	Saccharomyces	Saccharomyces_cerevisiae_Meyen_ex_E.C._Hansen	Saccharomyces_cerevisiae_CBS_426				10.3688
Larsson_et_al_1993	Ascomycota	Saccharomycetes	Saccharomycetales	Saccharomycetaceae	Saccharomyces	Saccharomyces_cerevisiae_Meyen_ex_E.C._Hansen	Saccharomyces_cerevisiae_CBS_426				9.43355
Larsson_et_al_1993	Ascomycota	Saccharomycetes	Saccharomycetales	Saccharomycetaceae	Saccharomyces	Saccharomyces_cerevisiae_Meyen_ex_E.C._Hansen	Saccharomyces_cerevisiae_CBS_426				8.86665
Larsson_et_al_1993	Ascomycota	Saccharomycetes	Saccharomycetales	Saccharomycetaceae	Saccharomyces	Saccharomyces_cerevisiae_Meyen_ex_E.C._Hansen	Saccharomyces_cerevisiae_CBS_426				8.4003
Larsson_et_al_1993	Ascomycota	Saccharomycetes	Saccharomycetales	Saccharomycetaceae	Saccharomyces	Saccharomyces_cerevisiae_Meyen_ex_E.C._Hansen	Saccharomyces_cerevisiae_CBS_426				7.83348
Larsson_et_al_1993	Ascomycota	Saccharomycetes	Saccharomycetales	Saccharomycetaceae	Saccharomyces	Saccharomyces_cerevisiae_Meyen_ex_E.C._Hansen	Saccharomyces_cerevisiae_CBS_426				7.4332
Larsson_et_al_1993	Ascomycota	Saccharomycetes	Saccharomycetales	Saccharomycetaceae	Saccharomyces	Saccharomyces_cerevisiae_Meyen_ex_E.C._Hansen	Saccharomyces_cerevisiae_CBS_426				6.50042
Larsson_et_al_1993	Ascomycota	Saccharomycetes	Saccharomycetales	Saccharomycetaceae	Saccharomyces	Saccharomyces_cerevisiae_Meyen_ex_E.C._Hansen	Saccharomyces_cerevisiae_CBS_426				5.9336
Larsson_et_al_1993	Ascomycota	Saccharomycetes	Saccharomycetales	Saccharomycetaceae	Saccharomyces	Saccharomyces_cerevisiae_Meyen_ex_E.C._Hansen	Saccharomyces_cerevisiae_CBS_426				8.52255
Larsson_et_al_1993	Ascomycota	Saccharomycetes	Saccharomycetales	Saccharomycetaceae	Saccharomyces	Saccharomyces_cerevisiae_Meyen_ex_E.C._Hansen	Saccharomyces_cerevisiae_CBS_426				7.92215
Larsson_et_al_1993	Ascomycota	Saccharomycetes	Saccharomycetales	Saccharomycetaceae	Saccharomyces	Saccharomyces_cerevisiae_Meyen_ex_E.C._Hansen	Saccharomyces_cerevisiae_CBS_426				7.55628
Larsson_et_al_1993	Ascomycota	Saccharomycetes	Saccharomycetales	Saccharomycetaceae	Saccharomyces	Saccharomyces_cerevisiae_Meyen_ex_E.C._Hansen	Saccharomyces_cerevisiae_CBS_426				8.02772
Larsson_et_al_1993	Ascomycota	Saccharomycetes	Saccharomycetales	Saccharomycetaceae	Saccharomyces	Saccharomyces_cerevisiae_Meyen_ex_E.C._Hansen	Saccharomyces_cerevisiae_CBS_426				7.56138
Larsson_et_al_1993	Ascomycota	Saccharomycetes	Saccharomycetales	Saccharomycetaceae	Saccharomyces	Saccharomyces_cerevisiae_Meyen_ex_E.C._Hansen	Saccharomyces_cerevisiae_CBS_426				7.19543
Larsson_et_al_1993	Ascomycota	Saccharomycetes	Saccharomycetales	Saccharomycetaceae	Saccharomyces	Saccharomyces_cerevisiae_Meyen_ex_E.C._Hansen	Saccharomyces_cerevisiae_CBS_426				6.86296
Larsson_et_al_1993	Ascomycota	Saccharomycetes	Saccharomycetales	Saccharomycetaceae	Saccharomyces	Saccharomyces_cerevisiae_Meyen_ex_E.C._Hansen	Saccharomyces_cerevisiae_CBS_426				6.29692
Larsson_et_al_1993	Ascomycota	Saccharomycetes	Saccharomycetales	Saccharomycetaceae	Saccharomyces	Saccharomyces_cerevisiae_Meyen_ex_E.C._Hansen	Saccharomyces_cerevisiae_CBS_426				6.06417
Larsson_et_al_1993	Ascomycota	Saccharomycetes	Saccharomycetales	Saccharomycetaceae	Saccharomyces	Saccharomyces_cerevisiae_Meyen_ex_E.C._Hansen	Saccharomyces_cerevisiae_CBS_426				5.56765
Larsson_et_al_1993	Ascomycota	Saccharomycetes	Saccharomycetales	Saccharomycetaceae	Saccharomyces	Saccharomyces_cerevisiae_Meyen_ex_E.C._Hansen	Saccharomyces_cerevisiae_CBS_426				7.55203
Larsson_et_al_1993	Ascomycota	Saccharomycetes	Saccharomycetales	Saccharomycetaceae	Saccharomyces	Saccharomyces_cerevisiae_Meyen_ex_E.C._Hansen	Saccharomyces_cerevisiae_CBS_426				7.68856
Larsson_et_al_1993	Ascomycota	Saccharomycetes	Saccharomycetales	Saccharomycetaceae	Saccharomyces	Saccharomyces_cerevisiae_Meyen_ex_E.C._Hansen	Saccharomyces_cerevisiae_CBS_426				6.98768
Larsson_et_al_1993	Ascomycota	Saccharomycetes	Saccharomycetales	Saccharomycetaceae	Saccharomyces	Saccharomyces_cerevisiae_Meyen_ex_E.C._Hansen	Saccharomyces_cerevisiae_CBS_426				6.62096
Larsson_et_al_1993	Ascomycota	Saccharomycetes	Saccharomycetales	Saccharomycetaceae	Saccharomyces	Saccharomyces_cerevisiae_Meyen_ex_E.C._Hansen	Saccharomyces_cerevisiae_CBS_426				6.52303
Larsson_et_al_1993	Ascomycota	Saccharomycetes	Saccharomycetales	Saccharomycetaceae	Saccharomyces	Saccharomyces_cerevisiae_Meyen_ex_E.C._Hansen	Saccharomyces_cerevisiae_CBS_426				6.62605
Larsson_et_al_1993	Ascomycota	Saccharomycetes	Saccharomycetales	Saccharomycetaceae	Saccharomyces	Saccharomyces_cerevisiae_Meyen_ex_E.C._Hansen	Saccharomyces_cerevisiae_CBS_426				6.52766
Larsson_et_al_1993	Ascomycota	Saccharomycetes	Saccharomycetales	Saccharomycetaceae	Saccharomyces	Saccharomyces_cerevisiae_Meyen_ex_E.C._Hansen	Saccharomyces_cerevisiae_CBS_426				6.39662
Larsson_et_al_1993	Ascomycota	Saccharomycetes	Saccharomycetales	Saccharomycetaceae	Saccharomyces	Saccharomyces_cerevisiae_Meyen_ex_E.C._Hansen	Saccharomyces_cerevisiae_CBS_426				6.29938
Larsson_et_al_1993	Ascomycota	Saccharomycetes	Saccharomycetales	Saccharomycetaceae	Saccharomyces	Saccharomyces_cerevisiae_Meyen_ex_E.C._Hansen	Saccharomyces_cerevisiae_CBS_426				5.93522
Leick_1968	Ascomycota	Saccharomycetes	Saccharomycetales	Saccharomycetaceae	Saccharomyces	Saccharomyces_cerevisiae_Meyen_ex_E.C._Hansen	Saccharomyces_cerevisiae_1507-7A						18.3
Leick_1968	Ascomycota	Saccharomycetes	Saccharomycetales	Saccharomycetaceae	Saccharomyces	Saccharomyces_cerevisiae_Meyen_ex_E.C._Hansen	Saccharomyces_cerevisiae_No._66						15.7
McMurrough_&_Rose_1967	Ascomycota	Saccharomycetes	Saccharomycetales	Saccharomycetaceae	Saccharomyces	Saccharomyces_cerevisiae_Meyen_ex_E.C._Hansen	Saccharomyces_cerevisiae						21.1
Nissen_et_al_1997	Ascomycota	Saccharomycetes	Saccharomycetales	Saccharomycetaceae	Saccharomyces	Saccharomyces_cerevisiae_Meyen_ex_E.C._Hansen	Saccharomyces_cerevisiae_CBS_8066						28.1
Parada_&_Acevedo_1983	Ascomycota	Saccharomycetes	Saccharomycetales	Saccharomycetaceae	Saccharomyces	Saccharomyces_cerevisiae_Meyen_ex_E.C._Hansen	Saccharomyces_cerevisiae						15.4
Rezende_et_al_2004	Ascomycota	Saccharomycetes	Saccharomycetales	Saccharomycetaceae	Saccharomyces	Saccharomyces_cerevisiae_Meyen_ex_E.C._Hansen	Saccharomyces_cerevisiae	44	5.75	0.541	8.92754	210.105	23.5345
Tybussek_et_al_1994	Ascomycota	Saccharomycetes	Saccharomycetales	Saccharomycetaceae	Saccharomyces	Saccharomyces_cerevisiae_Meyen_ex_E.C._Hansen	Saccharomyces_cerevisiae_LBG_H620				34.2466	139.86	4.08392
Tybussek_et_al_1994	Ascomycota	Saccharomycetes	Saccharomycetales	Saccharomycetaceae	Saccharomyces	Saccharomyces_cerevisiae_Meyen_ex_E.C._Hansen	Saccharomyces_cerevisiae_LBG_H620				33.3333	460.829	13.8249
Tybussek_et_al_1994	Ascomycota	Saccharomycetes	Saccharomycetales	Saccharomycetaceae	Saccharomyces	Saccharomyces_cerevisiae_Meyen_ex_E.C._Hansen	Saccharomyces_cerevisiae_LBG_H620				30.581	176.678	5.77739
Tybussek_et_al_1994	Ascomycota	Saccharomycetes	Saccharomycetales	Saccharomycetaceae	Saccharomyces	Saccharomyces_cerevisiae_Meyen_ex_E.C._Hansen	Saccharomyces_cerevisiae_DSM_2155				29.9401	151.057	5.04532
Tybussek_et_al_1994	Ascomycota	Saccharomycetes	Saccharomycetales	Saccharomycetaceae	Saccharomyces	Saccharomyces_cerevisiae_Meyen_ex_E.C._Hansen	Saccharomyces_cerevisiae_DSM_2155				24.57	253.807	10.3299
Tybussek_et_al_1994	Ascomycota	Saccharomycetes	Saccharomycetales	Saccharomycetaceae	Saccharomyces	Saccharomyces_cerevisiae_Meyen_ex_E.C._Hansen	Saccharomyces_cerevisiae_DSM_2155				29.4985	198.807	6.73956
Tybussek_et_al_1994	Ascomycota	Saccharomycetes	Saccharomycetales	Saccharomycetaceae	Saccharomyces	Saccharomyces_cerevisiae_Meyen_ex_E.C._Hansen	Saccharomyces_cerevisiae_DSM_2155				30.1205	127.877	4.24552
Tybussek_et_al_1994	Ascomycota	Saccharomycetes	Saccharomycetales	Saccharomycetaceae	Saccharomyces	Saccharomyces_cerevisiae_Meyen_ex_E.C._Hansen	Saccharomyces_cerevisiae_DSM_2155				33.7838	141.643	4.19263
Waldron_&_Lacroute_1975	Ascomycota	Saccharomycetes	Saccharomycetales	Saccharomycetaceae	Saccharomyces	Saccharomyces_cerevisiae_Meyen_ex_E.C._Hansen	Saccharomyces_cerevisiae_FL521						11.4
Wehr_&_Parks_1969	Ascomycota	Saccharomycetes	Saccharomycetales	Saccharomycetaceae	Saccharomyces	Saccharomyces_cerevisiae_Meyen_ex_E.C._Hansen	Saccharomyces_cerevisiae_5015-D						8.2
Danger_&_Chauvet_2013	Ascomycota				Tetrachaetum	Tetrachaetum_elegans_Ingold	Tetrachaetum_elegans				17.7	401.16	22.33
Danger_&_Chauvet_2013	Ascomycota				Tetrachaetum	Tetrachaetum_elegans_Ingold	Tetrachaetum_elegans				27.24	337.21	12.21
Danger_&_Chauvet_2013	Ascomycota				Tetrachaetum	Tetrachaetum_elegans_Ingold	Tetrachaetum_elegans				24.06	122.09	5.06
Danger_&_Chauvet_2013	Ascomycota				Tetrachaetum	Tetrachaetum_elegans_Ingold	Tetrachaetum_elegans				9.55	101.74	10.47
Mouginot_et_al_2014	Ascomycota	Leotiomycetes	Helotiales		Tetracladium		Tetracladium_sp._				10.1	69.5	6.94	1.24
Hedley_&_Stewart_1982	Ascomycota	Sordariomycetes	Hypocreales	Hypocreaceae	Trichoderma	Trichoderma_harzianum_Rifai	Trichoderma_harzianum	44		0.3		378.889
Hedley_&_Stewart_1982	Ascomycota	Sordariomycetes	Hypocreales	Hypocreaceae	Trichoderma	Trichoderma_harzianum_Rifai	Trichoderma_harzianum	44		0.9		126.296
Hedley_&_Stewart_1982	Ascomycota	Sordariomycetes	Hypocreales	Hypocreaceae	Trichoderma	Trichoderma_harzianum_Rifai	Trichoderma_harzianum	44		1.4		81.1905
Mouginot_et_al_2014	Ascomycota	Sordariomycetes	Hypocreales	Hypocreaceae	Trichoderma	Trichoderma_koningii_Oudem.	Hypocrea_koningii_				17.4	106	6.39	1.6
Danger_&_Chauvet_2013	Ascomycota	Leotiomycetes	Helotiales	Helotiaceae	Tricladium	Tricladium_chaetocladium_Ingold	Tricladium_chaetocladium					89
Danger_&_Chauvet_2013	Ascomycota	Leotiomycetes	Helotiales	Helotiaceae	Tricladium	Tricladium_chaetocladium_Ingold	Tricladium_chaetocladium					1175
Danger_&_Chauvet_2013	Ascomycota	Leotiomycetes	Helotiales	Helotiaceae	Tricladium	Tricladium_chaetocladium_Ingold	Tricladium_chaetocladium						3.7
Danger_&_Chauvet_2013	Ascomycota	Leotiomycetes	Helotiales	Helotiaceae	Tricladium	Tricladium_chaetocladium_Ingold	Tricladium_chaetocladium						54.8
Grimmett_et_al_2013	Ascomycota	Leotiomycetes	Helotiales	Helotiaceae	Tricladium	Tricladium_chaetocladium_Ingold	Tricladium_chaetocladium_Ingold				12.8	192	15
Leach_&_Gulis_2010	Ascomycota	Leotiomycetes	Helotiales	Helotiaceae	Tricladium	Tricladium_chaetocladium_Ingold	Tricladium_chaetocladium					79.8267
Leach_&_Gulis_2010	Ascomycota	Leotiomycetes	Helotiales	Helotiaceae	Tricladium	Tricladium_chaetocladium_Ingold	Tricladium_chaetocladium					96.2262
Leach_&_Gulis_2010	Ascomycota	Leotiomycetes	Helotiales	Helotiaceae	Tricladium	Tricladium_chaetocladium_Ingold	Tricladium_chaetocladium					54.936
Leach_&_Gulis_2010	Ascomycota	Leotiomycetes	Helotiales	Helotiaceae	Tricladium	Tricladium_chaetocladium_Ingold	Tricladium_chaetocladium					49.7619
Leach_&_Gulis_2010	Ascomycota	Leotiomycetes	Helotiales	Helotiaceae	Tricladium	Tricladium_chaetocladium_Ingold	Tricladium_chaetocladium					115.995
Leach_&_Gulis_2010	Ascomycota	Leotiomycetes	Helotiales	Helotiaceae	Tricladium	Tricladium_chaetocladium_Ingold	Tricladium_chaetocladium					118.573
Leach_&_Gulis_2010	Ascomycota	Leotiomycetes	Helotiales	Helotiaceae	Tricladium	Tricladium_chaetocladium_Ingold	Tricladium_chaetocladium					126.656
Leach_&_Gulis_2010	Ascomycota	Leotiomycetes	Helotiales	Helotiaceae	Tricladium	Tricladium_chaetocladium_Ingold	Tricladium_chaetocladium					152.676
Leach_&_Gulis_2010	Ascomycota	Leotiomycetes	Helotiales	Helotiaceae	Tricladium	Tricladium_chaetocladium_Ingold	Tricladium_chaetocladium					182.03
Leach_&_Gulis_2010	Ascomycota	Leotiomycetes	Helotiales	Helotiaceae	Tricladium	Tricladium_chaetocladium_Ingold	Tricladium_chaetocladium					136.785
Leach_&_Gulis_2010	Ascomycota	Leotiomycetes	Helotiales	Helotiaceae	Tricladium	Tricladium_chaetocladium_Ingold	Tricladium_chaetocladium					138.297
Leach_&_Gulis_2010	Ascomycota	Leotiomycetes	Helotiales	Helotiaceae	Tricladium	Tricladium_chaetocladium_Ingold	Tricladium_chaetocladium				10.9601
Leach_&_Gulis_2010	Ascomycota	Leotiomycetes	Helotiales	Helotiaceae	Tricladium	Tricladium_chaetocladium_Ingold	Tricladium_chaetocladium				8.46059
Leach_&_Gulis_2010	Ascomycota	Leotiomycetes	Helotiales	Helotiaceae	Tricladium	Tricladium_chaetocladium_Ingold	Tricladium_chaetocladium				11.5673
Leach_&_Gulis_2010	Ascomycota	Leotiomycetes	Helotiales	Helotiaceae	Tricladium	Tricladium_chaetocladium_Ingold	Tricladium_chaetocladium				16.3348
Leach_&_Gulis_2010	Ascomycota	Leotiomycetes	Helotiales	Helotiaceae	Tricladium	Tricladium_chaetocladium_Ingold	Tricladium_chaetocladium				11.199
Leach_&_Gulis_2010	Ascomycota	Leotiomycetes	Helotiales	Helotiaceae	Tricladium	Tricladium_chaetocladium_Ingold	Tricladium_chaetocladium				11.3205
Leach_&_Gulis_2010	Ascomycota	Leotiomycetes	Helotiales	Helotiaceae	Tricladium	Tricladium_chaetocladium_Ingold	Tricladium_chaetocladium				10.9601
Leach_&_Gulis_2010	Ascomycota	Leotiomycetes	Helotiales	Helotiaceae	Tricladium	Tricladium_chaetocladium_Ingold	Tricladium_chaetocladium				11.5673
Leach_&_Gulis_2010	Ascomycota	Leotiomycetes	Helotiales	Helotiaceae	Tricladium	Tricladium_chaetocladium_Ingold	Tricladium_chaetocladium				10.6111
Leach_&_Gulis_2010	Ascomycota	Leotiomycetes	Helotiales	Helotiaceae	Tricladium	Tricladium_chaetocladium_Ingold	Tricladium_chaetocladium				11.0789
Leach_&_Gulis_2010	Ascomycota	Leotiomycetes	Helotiales	Helotiaceae	Tricladium	Tricladium_chaetocladium_Ingold	Tricladium_chaetocladium				10.8425
Leach_&_Gulis_2010	Ascomycota	Leotiomycetes	Helotiales	Helotiaceae	Tricladium	Tricladium_chaetocladium_Ingold	Tricladium_chaetocladium						10.6983
Leach_&_Gulis_2010	Ascomycota	Leotiomycetes	Helotiales	Helotiaceae	Tricladium	Tricladium_chaetocladium_Ingold	Tricladium_chaetocladium						7.35275
Leach_&_Gulis_2010	Ascomycota	Leotiomycetes	Helotiales	Helotiaceae	Tricladium	Tricladium_chaetocladium_Ingold	Tricladium_chaetocladium						10.86
Leach_&_Gulis_2010	Ascomycota	Leotiomycetes	Helotiales	Helotiaceae	Tricladium	Tricladium_chaetocladium_Ingold	Tricladium_chaetocladium						8.54272
Leach_&_Gulis_2010	Ascomycota	Leotiomycetes	Helotiales	Helotiaceae	Tricladium	Tricladium_chaetocladium_Ingold	Tricladium_chaetocladium						11.8828
Leach_&_Gulis_2010	Ascomycota	Leotiomycetes	Helotiales	Helotiaceae	Tricladium	Tricladium_chaetocladium_Ingold	Tricladium_chaetocladium						4.83102
Leach_&_Gulis_2010	Ascomycota	Leotiomycetes	Helotiales	Helotiaceae	Tricladium	Tricladium_chaetocladium_Ingold	Tricladium_chaetocladium						13.1984
Leach_&_Gulis_2010	Ascomycota	Leotiomycetes	Helotiales	Helotiaceae	Tricladium	Tricladium_chaetocladium_Ingold	Tricladium_chaetocladium						5.87124
Leach_&_Gulis_2010	Ascomycota	Leotiomycetes	Helotiales	Helotiaceae	Tricladium	Tricladium_chaetocladium_Ingold	Tricladium_chaetocladium						16.2827
Leach_&_Gulis_2010	Ascomycota	Leotiomycetes	Helotiales	Helotiaceae	Tricladium	Tricladium_chaetocladium_Ingold	Tricladium_chaetocladium						8.29023
Leach_&_Gulis_2010	Ascomycota	Leotiomycetes	Helotiales	Helotiaceae	Tricladium	Tricladium_chaetocladium_Ingold	Tricladium_chaetocladium						14.4414
Kottke_et_al_1998	Ascomycota	Pezizomycetes	Pezizales	Tuberaceae	Tuber	Tuber_puberulum_Berk._&_Broome	Tuber_puberulum	44		0.52		218.59
Grimmett_et_al_2013	Ascomycota	Leotiomycetes	Helotiales	Helotiaceae	Varicosporium	Varicosporium_elodeae_W._Kegel	Varicosporium_elodeae_Kegel				17	187	11
Rywińska_et_al_2011	Ascomycota	Saccharomycetes	Saccharomycetales	Dipodascaceae	Yarrowia	Yarrowia_lipolytica_(Wick.,_Kurtzman_&_Herman)_Van_der_Walt_&_Arx	Yarrowia_lipolytica_AWG7	47.8	4.18	0.34	13.3413	363.186	27.2227
Rywińska_et_al_2011	Ascomycota	Saccharomycetes	Saccharomycetales	Dipodascaceae	Yarrowia	Yarrowia_lipolytica_(Wick.,_Kurtzman_&_Herman)_Van_der_Walt_&_Arx	Yarrowia_lipolytica_AWG7	47.2	5.35	0.46	10.2928	265.072	25.7531
Rywińska_et_al_2011	Ascomycota	Saccharomycetes	Saccharomycetales	Dipodascaceae	Yarrowia	Yarrowia_lipolytica_(Wick.,_Kurtzman_&_Herman)_Van_der_Walt_&_Arx	Yarrowia_lipolytica_AWG7	46.1	5.41	0.48	9.94147	248.108	24.9568
Rywińska_et_al_2011	Ascomycota	Saccharomycetes	Saccharomycetales	Dipodascaceae	Yarrowia	Yarrowia_lipolytica_(Wick.,_Kurtzman_&_Herman)_Van_der_Walt_&_Arx	Yarrowia_lipolytica_AWG7	48.3	4.92	0.28	11.4533	445.625	38.9082
Rywińska_et_al_2011	Ascomycota	Saccharomycetes	Saccharomycetales	Dipodascaceae	Yarrowia	Yarrowia_lipolytica_(Wick.,_Kurtzman_&_Herman)_Van_der_Walt_&_Arx	Yarrowia_lipolytica_AWG7	47.14	7.38	2.08	7.45212	58.5473	7.85646
Campos_2011	Basidiomycota	Agaricomycetes	Polyporales	Meruliaceae	Abortiporus	Abortiporus_biennis_(Bull.)_Singer	Abortiporus_biennis_(Bull.)_Singer	44		0.412		275.89				39.003	39.003	-4.491	600	15.2	462
Vetter_1989	Basidiomycota	Agaricomycetes	Agaricales	Agaricaceae	Agaricus	Agaricus_abruptibulbus_Peck	Agaricus_abruptibulbus	44		1.4057		80.8613
Sudheep_&_Sridhar_2014	Basidiomycota	Agaricomycetes	Agaricales	Agaricaceae	Agaricus	Agaricus_abruptibulbus_Peck	Agaricus_abruptibulbus	44		0.09		1262.96				14.842	14.842	74.425	350	26.6	3295
Vetter_1989	Basidiomycota	Agaricomycetes	Agaricales	Agaricaceae	Agaricus	Agaricus_arvensis_Schaeff.	Agaricus_arvensis	44		1.3956		81.4465
Ayaz_et_al_2011	Basidiomycota	Agaricomycetes	Agaricales	Agaricaceae	Agaricus	Agaricus_arvensis_Schaeff.	Agaricus_arvensis	44		1.07		106.231
Vetter_1990	Basidiomycota	Agaricomycetes	Agaricales	Agaricaceae	Agaricus	Agaricus_arvensis_Schaeff.	Agaricus_arvensis	44		1.3956		81.4465
Vetter_1989	Basidiomycota	Agaricomycetes	Agaricales	Agaricaceae	Agaricus	Agaricus_augustus_Fr.	Agaricus_augustus	44		0.7719		147.256
Vetter_1990	Basidiomycota	Agaricomycetes	Agaricales	Agaricaceae	Agaricus	Agaricus_augustus_Fr.	Agaricus_augustus	44		0.7719		147.256
Vogt_&_Edmonds_1980	Basidiomycota	Agaricomycetes	Agaricales	Agaricaceae	Agaricus	Agaricus_augustus_Fr.	Agaricus_augustus	44	6.43	2.04	7.98341	55.719	6.97934		Soil	47.5	47.5	-121.76	210	10	1688
George_et_al_2014	Basidiomycota	Agaricomycetes	Agaricales	Agaricaceae	Agaricus	Agaricus_bisporus_(J.E._Lange)_Imbach	Button_mushroom	44		5.45		20.8563
Györfi_et_al_2010	Basidiomycota	Agaricomycetes	Agaricales	Agaricaceae	Agaricus	Agaricus_bisporus_(J.E._Lange)_Imbach	Agaricus_bisporus_A15	44		1.2475		91.1156
Ramage_1930	Basidiomycota	Agaricomycetes	Agaricales	Agaricaceae	Agaricus	Agaricus_bisporus_(J.E._Lange)_Imbach	Button_mushroom	44		1		113.667
Ramage_1930	Basidiomycota	Agaricomycetes	Agaricales	Agaricaceae	Agaricus	Agaricus_bisporus_(J.E._Lange)_Imbach	Button_mushroom	44		3		37.8889
Vetter_1989	Basidiomycota	Agaricomycetes	Agaricales	Agaricaceae	Agaricus	Agaricus_bisporus_(J.E._Lange)_Imbach	Agaricus_bisporus	44		1.881		60.4288
Vetter_1989	Basidiomycota	Agaricomycetes	Agaricales	Agaricaceae	Agaricus	Agaricus_bisporus_(J.E._Lange)_Imbach	Agaricus_bisporus	44		1.4311		79.4261
Vetter_1989	Basidiomycota	Agaricomycetes	Agaricales	Agaricaceae	Agaricus	Agaricus_bisporus_(J.E._Lange)_Imbach	Agaricus_bisporus	44		1.2782		88.9271
Vetter_1989	Basidiomycota	Agaricomycetes	Agaricales	Agaricaceae	Agaricus	Agaricus_bisporus_(J.E._Lange)_Imbach	Agaricus_bisporus	44		0.9694		117.255
Vetter_1990	Basidiomycota	Agaricomycetes	Agaricales	Agaricaceae	Agaricus	Agaricus_bisporus_(J.E._Lange)_Imbach	Agaricus_bisporus	44		1.4311		79.4261
Vetter_1990	Basidiomycota	Agaricomycetes	Agaricales	Agaricaceae	Agaricus	Agaricus_bisporus_(J.E._Lange)_Imbach	Agaricus_bisporus	44		0.9694		117.255
Vetter_1994	Basidiomycota	Agaricomycetes	Agaricales	Agaricaceae	Agaricus	Agaricus_bisporus_(J.E._Lange)_Imbach	Agaricus_bisporus	44		1.4311		79.4261
Vetter_1994	Basidiomycota	Agaricomycetes	Agaricales	Agaricaceae	Agaricus	Agaricus_bisporus_(J.E._Lange)_Imbach	Agaricus_bisporus	44		0.9694		117.255
Vetter_1994	Basidiomycota	Agaricomycetes	Agaricales	Agaricaceae	Agaricus	Agaricus_bisporus_(J.E._Lange)_Imbach	Agaricus_bisporus	44		1.881		60.4288
Vetter_1994	Basidiomycota	Agaricomycetes	Agaricales	Agaricaceae	Agaricus	Agaricus_bisporus_(J.E._Lange)_Imbach	Agaricus_bisporus	44		1.2782		88.9271
Vetter_1995	Basidiomycota	Agaricomycetes	Agaricales	Agaricaceae	Agaricus	Agaricus_bisporus_(J.E._Lange)_Imbach	Agaricus_bisporus	44		1.4311		79.4261
Vetter_1995	Basidiomycota	Agaricomycetes	Agaricales	Agaricaceae	Agaricus	Agaricus_bisporus_(J.E._Lange)_Imbach	Agaricus_bisporus	44		0.9694		117.255
Vetter_2003	Basidiomycota	Agaricomycetes	Agaricales	Agaricaceae	Agaricus	Agaricus_bisporus_(J.E._Lange)_Imbach	Agaricus_bisporus	44		1.1235		101.172
Vetter_2003	Basidiomycota	Agaricomycetes	Agaricales	Agaricaceae	Agaricus	Agaricus_bisporus_(J.E._Lange)_Imbach	Agaricus_bisporus	44		1.043		108.981
Vetter_2003	Basidiomycota	Agaricomycetes	Agaricales	Agaricaceae	Agaricus	Agaricus_bisporus_(J.E._Lange)_Imbach	Agaricus_bisporus	44		0.3789		299.991
Vetter_2003	Basidiomycota	Agaricomycetes	Agaricales	Agaricaceae	Agaricus	Agaricus_bisporus_(J.E._Lange)_Imbach	Agaricus_bisporus	44		0.4508		252.144
Vetter_et_al_2005	Basidiomycota	Agaricomycetes	Agaricales	Agaricaceae	Agaricus	Agaricus_bisporus_(J.E._Lange)_Imbach	Agaricus_bisporus	44		1.2151		93.5451
Vetter_et_al_2005	Basidiomycota	Agaricomycetes	Agaricales	Agaricaceae	Agaricus	Agaricus_bisporus_(J.E._Lange)_Imbach	Agaricus_bisporus	44		0.9129		124.512
Colen_et_al_2014	Basidiomycota	Agaricomycetes	Agaricales	Agaricaceae	Agaricus	Agaricus_brasiliensis_Fr.	Agaricus_brasiliensis	44		1.1676		97.3507
Colen_et_al_2014	Basidiomycota	Agaricomycetes	Agaricales	Agaricaceae	Agaricus	Agaricus_brasiliensis_Fr.	Agaricus_brasiliensis	44		1.0871		104.56
Falandysz_et_al_2001	Basidiomycota	Agaricomycetes	Agaricales	Agaricaceae	Agaricus	Agaricus_campestris_L.	Agaricus_campestris_L.	44		2		56.8333
Gençcelep_et_al_2009	Basidiomycota	Agaricomycetes	Agaricales	Agaricaceae	Agaricus	Agaricus_campestris_L.	Agaricus_campestris_L._var._campestris	44		0.236		481.638
Vetter_1989	Basidiomycota	Agaricomycetes	Agaricales	Agaricaceae	Agaricus	Agaricus_dulcidulus_Schulzer	Agaricus_purpurellus	44		1.3437		84.5923
Washizuka_1987	Basidiomycota	Agaricomycetes	Agaricales	Agaricaceae	Agaricus	Agaricus_placomyces_Peck	Agaricus_placomyces	44	12.9	1.4	3.97933	81.1905	20.4031			33.16	33.16	131.54	150	15.9	1787
Györfi_et_al_2010	Basidiomycota	Agaricomycetes	Agaricales	Agaricaceae	Agaricus	Agaricus_subrufescens_Peck	Agaricus_subrufescens_Peck_853	44		1.2765		89.0456
Györfi_et_al_2010	Basidiomycota	Agaricomycetes	Agaricales	Agaricaceae	Agaricus	Agaricus_subrufescens_Peck	Agaricus_subrufescens_Peck_853	44		0.7235		157.107
Györfi_et_al_2010	Basidiomycota	Agaricomycetes	Agaricales	Agaricaceae	Agaricus	Agaricus_subrufescens_Peck	Agaricus_subrufescens_Peck_1105	44		1.0036		113.259
Györfi_et_al_2010	Basidiomycota	Agaricomycetes	Agaricales	Agaricaceae	Agaricus	Agaricus_subrufescens_Peck	Agaricus_subrufescens_Peck_1105	44		0.6		189.444
Györfi_et_al_2010	Basidiomycota	Agaricomycetes	Agaricales	Agaricaceae	Agaricus	Agaricus_subrufescens_Peck	Agaricus_subrufescens_Peck_2603	44		1.1924		95.326
Györfi_et_al_2010	Basidiomycota	Agaricomycetes	Agaricales	Agaricaceae	Agaricus	Agaricus_subrufescens_Peck	Agaricus_subrufescens_Peck_2603	44		0.6562		173.22
Györfi_et_al_2010	Basidiomycota	Agaricomycetes	Agaricales	Agaricaceae	Agaricus	Agaricus_subrufescens_Peck	Agaricus_subrufescens_Peck_Si2.2	44		1.2378		91.8296
Györfi_et_al_2010	Basidiomycota	Agaricomycetes	Agaricales	Agaricaceae	Agaricus	Agaricus_subrufescens_Peck	Agaricus_subrufescens_Peck_Si2.2	44		0.7374		154.145
Vetter_1989	Basidiomycota	Agaricomycetes	Agaricales	Agaricaceae	Agaricus	Agaricus_sylvaticus_Schaeff.	Agaricus_haemorrhoidarius	44		1.5247		74.5502
Taylor_et_al_2003	Basidiomycota	Agaricomycetes	Agaricales	Agaricaceae	Agaricus	Agaricus_sylvaticus_Schaeff.	Agaricus_silvaticus_Schaeff.	40	8.3		5.62249					59.867	59.867	17.217	35	5.5	577
Gençcelep_et_al_2009	Basidiomycota	Agaricomycetes	Agaricales	Agaricaceae	Agaricus	Agaricus_urinascens_(Jul._Schäff._&_F.H._Møller)_Singer	Agaricus_urinascens_(Jul._Schaff._&_F.H._Moller)_Sing._var._urinascens	44		0.212		536.164
Vetter_1989	Basidiomycota	Agaricomycetes	Agaricales	Agaricaceae	Agaricus	Agaricus_xanthodermus_Genev.	Agaricus_xanthoderma	44		1.1258		100.965
Vetter_1990	Basidiomycota	Agaricomycetes	Agaricales	Agaricaceae	Agaricus	Agaricus_xanthodermus_Genev.	Agaricus_xanthoderma	44		1.1258		100.965
Gençcelep_et_al_2009	Basidiomycota	Agaricomycetes	Agaricales	Strophariaceae	Agrocybe	Agrocybe_dura_(Bolton)_Singer	Agrocybe_dura_(Bolton)_Singer	44		0.208		546.474
Taylor_et_al_2003	Basidiomycota	Agaricomycetes	Russulales	Albatrellaceae	Albatrellus	Albatrellus_ovinus_(Schaeff.)_Kotl._&_Pouzar	Albatrellus_ovinus_(Fr.)_Kotl._&_Pouz.	44.5	3.2		16.224					59.867	59.867	17.217	35	5.5	577
Edmonds_&_Lebo_1998	Basidiomycota	Agaricomycetes	Russulales	Albatrellaceae	Albatrellus		Albatrellus_spp.	44	7.5	0.525	6.84444	216.508	31.6327			47.833	47.833	-123.883	160	5.5	2765
Allen_et_al_2003	Basidiomycota	Agaricomycetes	Agaricales	Amanitaceae	Amanita	Amanita_calyptrata_Lam.	Amanita_calyptera	44	4.5		11.4074					33.375	33.375	-116.621	1410	12.7	591
Washizuka_1987	Basidiomycota	Agaricomycetes	Agaricales	Amanitaceae	Amanita	Amanita_ceciliae_(Berk._&_Broome)_Bas	Amanita_ceciliae	44	3.5	0.2	14.6667	568.333	38.75			33.16	33.16	131.54	150	15.9	1787
Vetter_2005	Basidiomycota	Agaricomycetes	Agaricales	Amanitaceae	Amanita	Amanita_citrina_Pers.	Amanita_citrina	44		0.673		168.895
Taylor_et_al_2003	Basidiomycota	Agaricomycetes	Agaricales	Amanitaceae	Amanita	Amanita_fulva_Fr.	Amanita_fulva_(Sch_:_Fr)_Fr.	44.1	4.1		12.5488					59.867	59.867	17.217	35	5.5	577
Allen_et_al_2003	Basidiomycota	Agaricomycetes	Agaricales	Amanitaceae	Amanita	Amanita_magniverrucata_Thiers_&_Ammirati	Amanita_magniverrucata	44	5.7		9.00585					33.375	33.375	-116.621	1410	12.7	591
Koukol_et_al_2008	Basidiomycota	Agaricomycetes	Agaricales	Amanitaceae	Amanita	Amanita_muscaria_(L.)_Lam.	Amanita_muscaria	44		0.59		192.655				48.875	48.875	14.272	1025	5.3	1011
Vetter_1990	Basidiomycota	Agaricomycetes	Agaricales	Amanitaceae	Amanita	Amanita_muscaria_(L.)_Lam.	Amanita_muscaria	44		0.7145		159.086
Vetter_2005	Basidiomycota	Agaricomycetes	Agaricales	Amanitaceae	Amanita	Amanita_muscaria_(L.)_Lam.	Amanita_muscaria	44		0.6		189.444
Washizuka_1987	Basidiomycota	Agaricomycetes	Agaricales	Amanitaceae	Amanita	Amanita_muscaria_(L.)_Lam.	Amanita_muscaria	44	5.4	0.6	9.50617	189.444	19.9286			33.21	33.21	131.77	100	15.6	1800
Taylor_et_al_2003	Basidiomycota	Agaricomycetes	Agaricales	Amanitaceae	Amanita	Amanita_muscaria_(L.)_Lam.	Amanita_muscaria_(L.)_Hook	44.7	3.9		13.3718					64.233	64.233	19.767	175	1.5	583
Taylor_et_al_2003	Basidiomycota	Agaricomycetes	Agaricales	Amanitaceae	Amanita	Amanita_muscaria_(L.)_Lam.	Amanita_muscaria_(L.)_Hook	45.6	4.4		12.0909					59.867	59.867	17.217	35	5.5	577
Vetter_2005	Basidiomycota	Agaricomycetes	Agaricales	Amanitaceae	Amanita	Amanita_pantherina_(DC.)_Krombh.	Amanita_pantherina	44		0.763		148.973
Washizuka_1987	Basidiomycota	Agaricomycetes	Agaricales	Amanitaceae	Amanita	Amanita_pantherina_(DC.)_Krombh.	Amanita_pantherina	44	5	0.2	10.2667	568.333	55.3571			33.16	33.16	131.73	300	14.6	1937
Vetter_1990	Basidiomycota	Agaricomycetes	Agaricales	Amanitaceae	Amanita	Amanita_phalloides_(Vaill._ex_Fr.)_Link	Amanita_phalloides	44		0.5241		216.88
Vetter_1990	Basidiomycota	Agaricomycetes	Agaricales	Amanitaceae	Amanita	Amanita_phalloides_(Vaill._ex_Fr.)_Link	Amanita_phalloides	44		0.651		174.603
Vetter_1990	Basidiomycota	Agaricomycetes	Agaricales	Amanitaceae	Amanita	Amanita_phalloides_(Vaill._ex_Fr.)_Link	Amanita_phalloides	44		0.5474		207.648
Vetter_2005	Basidiomycota	Agaricomycetes	Agaricales	Amanitaceae	Amanita	Amanita_phalloides_(Vaill._ex_Fr.)_Link	Amanita_phalloides	44		0.593		191.681
Taylor_et_al_2003	Basidiomycota	Agaricomycetes	Agaricales	Amanitaceae	Amanita	Amanita_porphyria_Alb._&_Schwein.	Amanita_porphyria_(Alb_&_Schw_:_Fr)_Mlady	45.6	4		13.3					59.867	59.867	17.217	35	5.5	577
Allen_et_al_2003	Basidiomycota	Agaricomycetes	Agaricales	Amanitaceae	Amanita	Amanita_rubescens_Pers.	Amanita_rubescens	44	3.7		13.8739					33.375	33.375	-116.621	1410	12.7	591
Rudawska_&_Leski_2005	Basidiomycota	Agaricomycetes	Agaricales	Amanitaceae	Amanita	Amanita_rubescens_Pers.	Amanita_rubescens	44	5.21	0.82	9.85285	138.618	14.0688			52.7	52.7	15.92	65	8.5	557
Rudawska_&_Leski_2005	Basidiomycota	Agaricomycetes	Agaricales	Amanitaceae	Amanita	Amanita_rubescens_Pers.	Amanita_rubescens	44	5.81	1.05	8.83534	108.254	12.2524			52.7	52.7	15.92	65	8.5	557
Rudawska_&_Leski_2005	Basidiomycota	Agaricomycetes	Agaricales	Amanitaceae	Amanita	Amanita_rubescens_Pers.	Amanita_rubescens	44	4.53	0.59	11.3319	192.655	17.0012			52.7	52.7	15.92	65	8.5	557
Vetter_1990	Basidiomycota	Agaricomycetes	Agaricales	Amanitaceae	Amanita	Amanita_rubescens_Pers.	Amanita_rubescens	44		0.8433		134.788
Vetter_2005	Basidiomycota	Agaricomycetes	Agaricales	Amanitaceae	Amanita	Amanita_rubescens_Pers.	Amanita_rubescens	44		0.71		160.094
Taylor_et_al_2003	Basidiomycota	Agaricomycetes	Agaricales	Amanitaceae	Amanita	Amanita_rubescens_Pers.	Amanita_rubescens_(Pers_:_Fr.)_SF_Gray	42.1	4.2		11.6944					59.867	59.867	17.217	35	5.5	577
Vetter_2005	Basidiomycota	Agaricomycetes	Agaricales	Amanitaceae	Amanita	Amanita_strobiliformis_Gonn._&_Rabenh.	Amanita_strobiliformis	44		0.995		114.238
Tel_et_al_2014	Basidiomycota	Agaricomycetes	Agaricales	Amanitaceae	Amanita	Amanita_vaginata_(Bull.)_Lam.	Amanita_vaginata	44		0.3345		339.811
Vetter_1990	Basidiomycota	Agaricomycetes	Agaricales	Amanitaceae	Amanita	Amanita_vaginata_(Bull.)_Lam.	Amanita_vaginata	44		0.4982		228.155
Vetter_2005	Basidiomycota	Agaricomycetes	Agaricales	Amanitaceae	Amanita	Amanita_vaginata_(Bull.)_Lam.	Amanita_vaginata	44		0.632		179.852
Washizuka_1987	Basidiomycota	Agaricomycetes	Agaricales	Amanitaceae	Amanita	Amanita_vaginata_(Bull.)_Lam.	Amanita_vaginata	44	2.8	0.1	18.3333	1136.67	62			33.16	33.16	131.54	150	15.9	1787
Vetter_1990	Basidiomycota	Agaricomycetes	Agaricales	Amanitaceae	Amanita	Amanita_verna_(Bull.)_Lam.	Amanita_verna	44		0.5481		207.383
Vetter_2005	Basidiomycota	Agaricomycetes	Agaricales	Amanitaceae	Amanita	Amanita_verna_(Bull.)_Lam.	Amanita_verna	44		0.548		207.421
Washizuka_1987	Basidiomycota	Agaricomycetes	Agaricales	Amanitaceae	Amanita	Amanita_verna_(Bull.)_Lam.	Amanita_verna	44	3.1	0.3	16.5591	378.889	22.881			33.16	33.16	131.54	150	15.9	1787
Taylor_et_al_2003	Basidiomycota	Agaricomycetes	Agaricales	Amanitaceae	Amanita	Amanita_virosa_Bertill.	Amanita_virosa_(Kamarck)_Bertillon	43.4	4.9		10.3333					59.867	59.867	17.217	35	5.5	577
Stark_1972	Basidiomycota	Agaricomycetes	Agaricales	Amanitaceae	Amanita		Amanita_sp.	44	5.46	0.55	9.40171	206.667	21.9818			39.07	39.07	-119.93	2013	6	691
Taylor_et_al_2003	Basidiomycota	Agaricomycetes	Agaricales	Tricholomataceae	Ampulloclitocybe	Ampulloclitocybe_clavipes_(Pers.)_Redhead,_Lutzoni,_Moncalvo_&_Vilgalys	Clitocybe_clavipes_(Pers._ex_Fr.)_Kummer	42.3	4.7		10.5					59.867	59.867	17.217	35	5.5	577
Taylor_et_al_2003	Basidiomycota	Agaricomycetes	Agaricales	Physalacriaceae	Armillaria	Armillaria_borealis_Marxm._&_Korhonen	Armillaria_borealis_Marx._&_K._Korh.	40.7	2.8		16.9583					64.233	64.233	19.767	175	1.5	583
Campos_2011	Basidiomycota	Agaricomycetes	Agaricales	Physalacriaceae	Armillaria	Armillaria_mellea_(Vahl)_P._Kumm.	Armillaria_mellea_(Vahl.:Fr.)_P._Kumm	44		0.321		354.102				39.003	39.003	-4.491	600	15.2	462
Falandysz_et_al_2001	Basidiomycota	Agaricomycetes	Agaricales	Physalacriaceae	Armillaria	Armillaria_mellea_(Vahl)_P._Kumm.	Armillariella_mellea_(Vahl.:_Fr.)_P._Karts.	44		0.9		126.296
Merrill_&_Cowling_1966	Basidiomycota	Agaricomycetes	Agaricales	Physalacriaceae	Armillaria	Armillaria_mellea_(Vahl)_P._Kumm.	Armillaria_mellea	44	1.11		46.2462
Vetter_1990	Basidiomycota	Agaricomycetes	Agaricales	Physalacriaceae	Armillaria	Armillaria_mellea_(Vahl)_P._Kumm.	Armillariella_mellea	44		0.8004		142.012
Vetter_1990	Basidiomycota	Agaricomycetes	Agaricales	Physalacriaceae	Armillaria	Armillaria_mellea_(Vahl)_P._Kumm.	Armillariella_mellea	44		0.5618		202.326
Vetter_1993	Basidiomycota	Agaricomycetes	Agaricales	Physalacriaceae	Armillaria	Armillaria_mellea_(Vahl)_P._Kumm.	Armillariella_mellea	44		1.1		103.333
Vogt_&_Edmonds_1980	Basidiomycota	Agaricomycetes	Agaricales	Physalacriaceae	Armillaria	Armillaria_mellea_(Vahl)_P._Kumm.	Armillariella_mellea	44	2.81	0.8	18.2681	142.083	7.77768		Soil	47.5	47.5	-121.76	210	10	1688
Clinton_et_al_1999	Basidiomycota	Agaricomycetes	Agaricales	Physalacriaceae	Armillaria	Armillaria_novae-zelandiae_(G._Stev.)_Boesew	Armillaria_novaezelandiae	42.3	2.04	0.64	24.1912	170.742	7.05804		Wood	43.167	-43.167	171.75	970	7.9	2008
Merrill_&_Cowling_1966	Basidiomycota	Agaricomycetes	Agaricales	Physalacriaceae	Armillaria	Armillaria_tabescens_(Scop.)_Emel	Clitocybe_tabescens	44	3.09		16.6127
Merrill_&_Cowling_1966	Basidiomycota	Agaricomycetes	Agaricales	Physalacriaceae	Armillaria	Armillaria_tabescens_(Scop.)_Emel	Clitocybe_tabescens	44	1.95		26.3248
Merrill_&_Cowling_1966	Basidiomycota	Agaricomycetes	Agaricales	Physalacriaceae	Armillaria	Armillaria_tabescens_(Scop.)_Emel	Clitocybe_tabescens	44	2.97		17.284
Edmonds_&_Lebo_1998	Basidiomycota	Agaricomycetes	Agaricales	Physalacriaceae	Armillaria		Armillaria_spp.	44	3.05	1.0676	16.8306	106.469	6.32594			47.833	47.833	-123.883	160	5.5	2765
Vogt_&_Edmonds_1980	Basidiomycota	Agaricomycetes	Agaricales	Physalacriaceae	Armillaria		Armillariella_sp.	44	0.81	0.29	63.3745	391.954	6.18473		Wood	47.5	47.5	-121.76	210	10	1688
Vogt_&_Edmonds_1980	Basidiomycota	Agaricomycetes	Agaricales	Physalacriaceae	Armillaria		Armillariella_sp.	44	0.66	0.04	77.7778	2841.67	36.5357		Soil	47.5	47.5	-121.76	210	10	1688
Allen_et_al_2003	Basidiomycota	Agaricomycetes	Boletales	Boletaceae	Aureoboletus	Aureoboletus_flaviporus_(Earle)_Klofac	Boletus_flaviporus	44	3		17.1111					34.2	34.2	-117.75	730	15.6	623
Vogt_&_Edmonds_1980	Basidiomycota	Agaricomycetes	Boletales	Boletaceae	Aureoboletus	Aureoboletus_mirabilis_(Murrill)_Halling,_in_Halling,_Fechner,_Nuhn,_Osmundson,_Soytong,_Arora,_Binder_&_Hibbett	Boletus_mirabilis	44	3.96	1.04	12.963	109.295	8.43132		Soil	47.5	47.5	-121.76	210	10	1688
Vetter_1990	Basidiomycota	Agaricomycetes	Auriculariales	Auriculariaceae	Auricularia	Auricularia_auricula-judae_(Bull.)_Quél.	Hirneola_auricula-judae	44		0.1939		586.213
Taylor_et_al_2003	Basidiomycota	Agaricomycetes	Russulales	Auriscalpiaceae	Auriscalpium	Auriscalpium_vulgare_Gray	Auriscalpium_vulgare_S.F.Gray	42.7	1.7		29.3039					59.867	59.867	17.217	35	5.5	577
Wang_et_al_2015c	Basidiomycota	Agaricomycetes	Boletales	Boletaceae	Boletus	Boletus_aereus_Bull.	Boletus_aereus	44		0.5467		207.914
Wang_et_al_2015c	Basidiomycota	Agaricomycetes	Boletales	Boletaceae	Boletus	Boletus_aereus_Bull.	Boletus_aereus	44		0.2497		455.213
Ayaz_et_al_2011	Basidiomycota	Agaricomycetes	Boletales	Boletaceae	Boletus	Boletus_edulis_Bull.	Boletus_edulis	44		0.609		186.645
Cvetkovic_et_al_2015	Basidiomycota	Agaricomycetes	Boletales	Boletaceae	Boletus	Boletus_edulis_Bull.	Boletus_edulis	44		0.2492		456.126				42.978	42.978	22.564	750	8.9	602
Dimitrijevic_et_al_2016	Basidiomycota	Agaricomycetes	Boletales	Boletaceae	Boletus	Boletus_edulis_Bull.	Boletus_edulis	44		0.4387		259.099				43.396	43.396	21.459	950	7.5	762
Falandysz_et_al_2001	Basidiomycota	Agaricomycetes	Boletales	Boletaceae	Boletus	Boletus_edulis_Bull.	Boletus_edulis_Bull.:_Fr.	44		1		113.667
Falandysz_et_al_2008	Basidiomycota	Agaricomycetes	Boletales	Boletaceae	Boletus	Boletus_edulis_Bull.	Boletus_edulis_Bull.:Fr.	44	6.55		7.83715
Falandysz_et_al_2008	Basidiomycota	Agaricomycetes	Boletales	Boletaceae	Boletus	Boletus_edulis_Bull.	Boletus_edulis_Bull.:Fr.	44	4.12		12.4595
Falandysz_et_al_2008	Basidiomycota	Agaricomycetes	Boletales	Boletaceae	Boletus	Boletus_edulis_Bull.	Boletus_edulis_Bull.:Fr.	44	7.25		7.08046
Falandysz_et_al_2008	Basidiomycota	Agaricomycetes	Boletales	Boletaceae	Boletus	Boletus_edulis_Bull.	Boletus_edulis_Bull.:Fr.	44	7.38		6.95574
Johanson_et_al_2004	Basidiomycota	Agaricomycetes	Boletales	Boletaceae	Boletus	Boletus_edulis_Bull.	Boletus_edulis	46.97	4.593		11.9308					60.367	60.367	18.217	15	5.4	562
Nikkarinen_&_Mertanen_2004	Basidiomycota	Agaricomycetes	Boletales	Boletaceae	Boletus	Boletus_edulis_Bull.	Boletus_edulis	44.7	5.83	0.637	8.94511	181.279	20.2658			62.93	62.93	29.09	150	2	635
Nikkarinen_&_Mertanen_2004	Basidiomycota	Agaricomycetes	Boletales	Boletaceae	Boletus	Boletus_edulis_Bull.	Boletus_edulis	44.4	5.74	0.5593	9.02439	205.078	22.7248			62.11	62.11	25.98	150	3.4	645
Wang_et_al_2015a	Basidiomycota	Agaricomycetes	Boletales	Boletaceae	Boletus	Boletus_edulis_Bull.	Boletus_edulis_Bull.:_Fr.	44		0.5523		205.806
Wang_et_al_2015a	Basidiomycota	Agaricomycetes	Boletales	Boletaceae	Boletus	Boletus_edulis_Bull.	Boletus_edulis_Bull.:_Fr.	44		0.3022		376.131
Wang_et_al_2015a	Basidiomycota	Agaricomycetes	Boletales	Boletaceae	Boletus	Boletus_edulis_Bull.	Boletus_edulis_Bull.:_Fr.	44		0.9013		126.114
Wang_et_al_2015a	Basidiomycota	Agaricomycetes	Boletales	Boletaceae	Boletus	Boletus_edulis_Bull.	Boletus_edulis_Bull.:_Fr.	44		0.3891		292.127
Wang_et_al_2015a	Basidiomycota	Agaricomycetes	Boletales	Boletaceae	Boletus	Boletus_edulis_Bull.	Boletus_edulis_Bull.:_Fr.	44		0.5528		205.62
Wang_et_al_2015a	Basidiomycota	Agaricomycetes	Boletales	Boletaceae	Boletus	Boletus_edulis_Bull.	Boletus_edulis_Bull.:_Fr.	44		0.215		528.682
Wang_et_al_2015a	Basidiomycota	Agaricomycetes	Boletales	Boletaceae	Boletus	Boletus_edulis_Bull.	Boletus_edulis_Bull.:_Fr.	44		0.6021		188.784
Wang_et_al_2015a	Basidiomycota	Agaricomycetes	Boletales	Boletaceae	Boletus	Boletus_edulis_Bull.	Boletus_edulis_Bull.:_Fr.	44		0.3616		314.344
Wang_et_al_2015a	Basidiomycota	Agaricomycetes	Boletales	Boletaceae	Boletus	Boletus_edulis_Bull.	Boletus_edulis_Bull.:_Fr.	44		0.4356		260.943
Wang_et_al_2015a	Basidiomycota	Agaricomycetes	Boletales	Boletaceae	Boletus	Boletus_edulis_Bull.	Boletus_edulis_Bull.:_Fr.	44		0.2668		426.037
Wang_et_al_2015a	Basidiomycota	Agaricomycetes	Boletales	Boletaceae	Boletus	Boletus_edulis_Bull.	Boletus_edulis_Bull.:_Fr.	44		0.542		209.717
Wang_et_al_2015a	Basidiomycota	Agaricomycetes	Boletales	Boletaceae	Boletus	Boletus_edulis_Bull.	Boletus_edulis_Bull.:_Fr.	44		0.3348		339.506
Wang_et_al_2015c	Basidiomycota	Agaricomycetes	Boletales	Boletaceae	Boletus	Boletus_edulis_Bull.	Boletus_edulis	44		0.6615		171.832
Wang_et_al_2015c	Basidiomycota	Agaricomycetes	Boletales	Boletaceae	Boletus	Boletus_edulis_Bull.	Boletus_edulis	44		0.2429		467.957
Washizuka_1987	Basidiomycota	Agaricomycetes	Boletales	Boletaceae	Boletus	Boletus_edulis_Bull.	Boletus_edulis_Bull.:_Fr.	44		0.3		378.889				33.16	33.16	131.54	150	15.9	1787
Taylor_et_al_2003	Basidiomycota	Agaricomycetes	Boletales	Boletaceae	Boletus	Boletus_edulis_Bull.	Boletus_edulis_Bull._ex_Fr.	41.7	6.5		7.48462					59.867	59.867	17.217	35	5.5	577
Vetter_1990	Basidiomycota	Agaricomycetes	Boletales	Boletaceae	Boletus	Boletus_edulis_Bull.	Boletus_edulis	44		0.6374		178.329
Vetter_1990	Basidiomycota	Agaricomycetes	Boletales	Boletaceae	Boletus	Boletus_edulis_Bull.	Boletus_edulis	44		0.4501		252.536
Vetter_1993	Basidiomycota	Agaricomycetes	Boletales	Boletaceae	Boletus	Boletus_edulis_Bull.	Boletus_edulis	44		0.72		157.87
Wang_et_al_2015c	Basidiomycota	Agaricomycetes	Boletales	Boletaceae	Boletus	Boletus_pallidus_Frost	Boletus_pallidus	44		1.0611		107.122
Wang_et_al_2015c	Basidiomycota	Agaricomycetes	Boletales	Boletaceae	Boletus	Boletus_pallidus_Frost	Boletus_pallidus	44		0.5621		202.218
Taylor_et_al_2003	Basidiomycota	Agaricomycetes	Boletales	Boletaceae	Boletus	Boletus_pinophilus_Pilát_&_Dermek	Boletus_pinophilus_Pil._&_Dermek	40.5	6.9		6.84783					59.867	59.867	17.217	35	5.5	577
Dimitrijevic_et_al_2016	Basidiomycota	Agaricomycetes	Boletales	Boletaceae	Boletus	Boletus_purpureus_Pers.	Boletus_purpureus	44		0.6496		174.979				43.396	43.396	21.459	950	7.5	762
Wang_et_al_2015c	Basidiomycota	Agaricomycetes	Boletales	Boletaceae	Boletus	Boletus_speciosus_Frost	Boletus_speciosus	44		0.5612		202.542			Soil
Wang_et_al_2015c	Basidiomycota	Agaricomycetes	Boletales	Boletaceae	Boletus	Boletus_speciosus_Frost	Boletus_speciosus	44		0.2218		512.474
Chojnacka_et_al_2013	Basidiomycota	Agaricomycetes	Boletales	Boletaceae	Boletus	Boletus_subtomentosus_L.	Xerocomus_subtomentosus_(L.)_Quél.	44		0.8		142.083			Soil	54.365	54.365	18.539	120	6	565
Chojnacka_et_al_2013	Basidiomycota	Agaricomycetes	Boletales	Boletaceae	Boletus	Boletus_subtomentosus_L.	Xerocomus_subtomentosus_(L.)_Quél.	44		0.42		270.635			Soil	54.365	54.365	18.539	120	6	565
Chojnacka_et_al_2013	Basidiomycota	Agaricomycetes	Boletales	Boletaceae	Boletus	Boletus_subtomentosus_L.	Xerocomus_subtomentosus_(L.)_Quél.	44		0.84		135.317			Soil	54.365	54.365	18.539	120	6	565
Chojnacka_et_al_2013	Basidiomycota	Agaricomycetes	Boletales	Boletaceae	Boletus	Boletus_subtomentosus_L.	Xerocomus_subtomentosus_(L.)_Quél.	44		0.51		222.876			Soil	54.365	54.365	18.539	120	6	565
Chojnacka_et_al_2013	Basidiomycota	Agaricomycetes	Boletales	Boletaceae	Boletus	Boletus_subtomentosus_L.	Xerocomus_subtomentosus_(L.)_Quél.	44		0.64		177.604			Soil	54.365	54.365	18.539	120	6	565
Chojnacka_et_al_2013	Basidiomycota	Agaricomycetes	Boletales	Boletaceae	Boletus	Boletus_subtomentosus_L.	Xerocomus_subtomentosus_(L.)_Quél.	44		0.5		227.333			Soil	54.365	54.365	18.539	120	6	565
Jarzyńska_et_al_2012	Basidiomycota	Agaricomycetes	Boletales	Boletaceae	Boletus	Boletus_subtomentosus_L.	Xerocomus_Subtomentosus	44		0.84		135.317			Soil
Jarzyńska_et_al_2012	Basidiomycota	Agaricomycetes	Boletales	Boletaceae	Boletus	Boletus_subtomentosus_L.	Xerocomus_Subtomentosus	44		0.45		252.593			Soil
Taylor_et_al_2003	Basidiomycota	Agaricomycetes	Boletales	Boletaceae	Boletus	Boletus_subtomentosus_L.	Xerocomus_subtomentosus_(L_:_Fr)_Quél.	42.8	4.5		11.0963					59.867	59.867	17.217	35	5.5	577
Vetter_1993	Basidiomycota	Agaricomycetes	Boletales	Boletaceae	Boletus	Boletus_subtomentosus_L.	Xerocomus_subtomentosus	44		0.84		135.317
Wang_et_al_2015b	Basidiomycota	Agaricomycetes	Boletales	Boletaceae	Boletus	Boletus_tomentipes_Earle	Boletus_tomentipes	44		0.7363		154.375
Wang_et_al_2015b	Basidiomycota	Agaricomycetes	Boletales	Boletaceae	Boletus	Boletus_tomentipes_Earle	Boletus_tomentipes	44		0.5212		218.086
Wang_et_al_2015c	Basidiomycota	Agaricomycetes	Boletales	Boletaceae	Boletus	Boletus_tomentipes_Earle	Boletus_tomentipes	44		0.5155		220.498
Wang_et_al_2015c	Basidiomycota	Agaricomycetes	Boletales	Boletaceae	Boletus	Boletus_tomentipes_Earle	Boletus_tomentipes	44		0.3089		367.972
Wang_et_al_2015c	Basidiomycota	Agaricomycetes	Boletales	Boletaceae	Boletus	Boletus_umbriniporus_Hongo	Boletus_umbriniporus	44		0.5325		213.459
Wang_et_al_2015c	Basidiomycota	Agaricomycetes	Boletales	Boletaceae	Boletus	Boletus_umbriniporus_Hongo	Boletus_umbriniporus	44		0.2176		522.365
Dimitrijevic_et_al_2016	Basidiomycota	Agaricomycetes	Boletales	Boletaceae	Butyriboletus	Butyriboletus_appendiculatus_(Schaeff.)_D._Arora_&_J.L._Frank	Boletus_appendiculatus	44		0.7898		143.918				43.396	43.396	21.459	950	7.5	762
Dimitrijevic_et_al_2016	Basidiomycota	Agaricomycetes	Boletales	Boletaceae	Butyriboletus	Butyriboletus_fechtneri_(Velen.)_Arora_&_J.L._Frank	Boletus_fechtneri	44		0.5333		213.138				43.396	43.396	21.459	950	7.5	762
Dimitrijevic_et_al_2016	Basidiomycota	Agaricomycetes	Boletales	Boletaceae	Butyriboletus	Butyriboletus_regius_(Krombh.)_Arora_&_J.L._Frank	Boletus_regius	44		0.9134		124.443				43.396	43.396	21.459	950	7.5	762
Washizuka_1987	Basidiomycota	Agaricomycetes	Agaricales	Agaricaceae	Calvatia	Calvatia_craniiformis_(Schwein.)_Fr.	Calvatia_craniiformis（Schw.）Fr.	44	8.3	0.8	6.18474	142.083	22.9732			33.16	33.16	131.54	150	15.9	1787
Vetter_1990	Basidiomycota	Agaricomycetes	Agaricales	Agaricaceae	Calvatia	Calvatia_gigantea_(Batsch)_Lloyd	Langermannia_gigantea	44		1.3683		83.0715
Cvetkovic_et_al_2015	Basidiomycota	Agaricomycetes	Cantharellales	Cantharellaceae	Cantharellus	Cantharellus_cibarius_Fr.	Cantarellus_cibarius	44		0.4366		260.345				42.978	42.978	22.564	750	8.9	602
Drewnowska_&_Falandysz_2015	Basidiomycota	Agaricomycetes	Cantharellales	Cantharellaceae	Cantharellus	Cantharellus_cibarius_Fr.	Cantharellus_cibarius	44		0.44		258.333
Drewnowska_&_Falandysz_2015	Basidiomycota	Agaricomycetes	Cantharellales	Cantharellaceae	Cantharellus	Cantharellus_cibarius_Fr.	Cantharellus_cibarius	44		0.48		236.806
Drewnowska_&_Falandysz_2015	Basidiomycota	Agaricomycetes	Cantharellales	Cantharellaceae	Cantharellus	Cantharellus_cibarius_Fr.	Cantharellus_cibarius	44		0.52		218.59
Drewnowska_&_Falandysz_2015	Basidiomycota	Agaricomycetes	Cantharellales	Cantharellaceae	Cantharellus	Cantharellus_cibarius_Fr.	Cantharellus_cibarius	44		0.52		218.59
Gençcelep_et_al_2009	Basidiomycota	Agaricomycetes	Cantharellales	Cantharellaceae	Cantharellus	Cantharellus_cibarius_Fr.	Cantharellus_cibarius_Fr._var._cibarius	44		0.064		1776.04
Ayaz_et_al_2011	Basidiomycota	Agaricomycetes	Cantharellales	Cantharellaceae	Cantharellus	Cantharellus_cibarius_Fr.	Cantharellus_cibarius	44		0.385		295.238
Falandysz_et_al_2001	Basidiomycota	Agaricomycetes	Cantharellales	Cantharellaceae	Cantharellus	Cantharellus_cibarius_Fr.	Cantharellus_cibarius_Fr.	44		0.57		199.415
Falandysz_et_al_2012b	Basidiomycota	Agaricomycetes	Cantharellales	Cantharellaceae	Cantharellus	Cantharellus_cibarius_Fr.	Cantharellus_cibarius	44		0.3		378.889			Soil
Falandysz_et_al_2012b	Basidiomycota	Agaricomycetes	Cantharellales	Cantharellaceae	Cantharellus	Cantharellus_cibarius_Fr.	Cantharellus_cibarius	44		0.48		236.806			Soil
Taylor_et_al_2003	Basidiomycota	Agaricomycetes	Cantharellales	Cantharellaceae	Cantharellus	Cantharellus_cibarius_Fr.	Cantharellus_cibarius_Fr.	44.1	3		17.15					59.867	59.867	17.217	35	5.5	577
Vetter_1990	Basidiomycota	Agaricomycetes	Cantharellales	Cantharellaceae	Cantharellus	Cantharellus_cibarius_Fr.	Cantharellus_cibarius	44		0.4587		247.802
Vetter_1993	Basidiomycota	Agaricomycetes	Cantharellales	Cantharellaceae	Cantharellus	Cantharellus_cibarius_Fr.	Cantharellus_cibarius	44		0.67		169.652
Stark_1972	Basidiomycota	Agaricomycetes	Cantharellales	Cantharellaceae	Cantharellus		Cantharellus_sp.	44	3.553	0.425	14.4479	267.451	18.5114			39.07	39.07	-119.93	2013	6	691
Vogt_&_Edmonds_1980	Basidiomycota	Agaricomycetes	Cantharellales	Cantharellaceae	Cantharellus		Cantharellus_sp.	44	2.81	0.58	18.2681	195.977	10.7278		Soil	47.5	47.5	-121.76	210	10	1688
Vogt_&_Edmonds_1980	Basidiomycota	Agaricomycetes	Cantharellales	Cantharellaceae	Cantharellus		Cantharellus_sp.	44	2.77	0.69	18.5319	164.734	8.88923		Soil	47.5	47.5	-121.76	210	10	1688
Vogt_&_Edmonds_1980	Basidiomycota	Agaricomycetes	Cantharellales	Cantharellaceae	Cantharellus		Cantharellus_sp.	44	2.68	0.21	19.1542	541.27	28.2585		Soil	47.5	47.5	-121.76	210	10	1688
Liu_et_al_2012	Basidiomycota	Agaricomycetes	Agaricales	Tricholomataceae	Catathelasma	Catathelasma_ventricosum_(Peck)_Singer	Catathelasma_ventricosum	44		0.482		235.823
Washizuka_1987	Basidiomycota	Agaricomycetes	Agaricales	Tricholomataceae	Catathelasma	Catathelasma_ventricosum_(Peck)_Singer	Catathelasma_ventricosum	44	11.4	1.3	4.50292	87.4359	19.4176			33.16	33.16	131.54	150	15.9	1787
Taylor_et_al_2003	Basidiomycota	Agaricomycetes	Boletales	Boletaceae	Chalciporus	Chalciporus_piperatus_(Bull.)_Bataille	Chalciporus_piperatus_(Bull._ex_Fr.)_Bat.	44	5.8		8.85057					64.233	64.233	19.767	175	1.5	583
Taylor_et_al_2003	Basidiomycota	Agaricomycetes	Boletales	Boletaceae	Chalciporus	Chalciporus_piperatus_(Bull.)_Bataille	Chalciporus_piperatus_(Bull._ex_Fr.)_Bat.	42.6	5.7		8.7193					59.867	59.867	17.217	35	5.5	577
Vetter_1990	Basidiomycota	Agaricomycetes	Agaricales	Agaricaceae	Chlorophyllum	Chlorophyllum_rachodes_(Vittad.)_Vellinga	Macrolepiota_rhacodes	44		1.3172		86.2942
Taylor_et_al_2003	Basidiomycota	Agaricomycetes	Boletales	Gomphidiaceae	Chroogomphus	Chroogomphus_rutilus_(Schaeff.)_O.K._Mill.	Chroogomphus_rutilus_(Schff._ex_Fr.)_O.K._Miller	45.7	2.5		21.3267					64.233	64.233	19.767	175	1.5	583
Taylor_et_al_2003	Basidiomycota	Agaricomycetes	Boletales	Gomphidiaceae	Chroogomphus	Chroogomphus_rutilus_(Schaeff.)_O.K._Mill.	Chroogomphus_rutilus_(Schff._ex_Fr.)_O.K._Miller	45.3	2.6		20.3269					59.867	59.867	17.217	35	5.5	577
Tel_et_al_2014	Basidiomycota	Agaricomycetes	Phallales	Phallaceae	Clathrus	Clathrus_ruber_P._Micheli_ex_Pers.	Clathrus_ruber	44		0.0975		1165.81
Ayaz_et_al_2011	Basidiomycota	Agaricomycetes	Cantharellales	Clavulinaceae	Clavulina	Clavulina_rugosa_(Bull.)_J._Schröt.	Clavulina_rugosa	44		0.415		273.896
Gençcelep_et_al_2009	Basidiomycota	Agaricomycetes	Agaricales	Tricholomataceae	Clitocybe	Clitocybe_gibba_(Pers.)_P._Kumm.	Clitocybe_gibba_(Pers.)_P._Kumm.	44		0.298		381.432
Liu_et_al_2012	Basidiomycota	Agaricomycetes	Agaricales	Tricholomataceae	Clitocybe	Clitocybe_gibba_(Pers.)_P._Kumm.	Clitocybe_maxima	44		0.539		210.884
Bučinová_et_al_2014	Basidiomycota	Agaricomycetes	Agaricales	Tricholomataceae	Clitocybe	Clitocybe_nebularis_(Batsch)_P._Kumm.	Clitocybe_nebularis	44		1.1009		103.249				48.544	48.544	18.862	500	7.6	759
Bučinová_et_al_2014	Basidiomycota	Agaricomycetes	Agaricales	Tricholomataceae	Clitocybe	Clitocybe_nebularis_(Batsch)_P._Kumm.	Clitocybe_nebularis	44		0.9283		122.446				48.542	48.542	18.943	600	6.9	804
Bučinová_et_al_2014	Basidiomycota	Agaricomycetes	Agaricales	Tricholomataceae	Clitocybe	Clitocybe_nebularis_(Batsch)_P._Kumm.	Clitocybe_nebularis	44		1.0668		106.549				48.636	48.636	19.069	450	7.4	777
Vetter_1990	Basidiomycota	Agaricomycetes	Agaricales	Tricholomataceae	Clitocybe	Clitocybe_nebularis_(Batsch)_P._Kumm.	Clitocybe_nebularis	44		1.0903		104.253
Vetter_1990	Basidiomycota	Agaricomycetes	Agaricales	Tricholomataceae	Clitocybe	Clitocybe_nebularis_(Batsch)_P._Kumm.	Clitocybe_nebularis	44		0.5043		225.395
Vetter_1993	Basidiomycota	Agaricomycetes	Agaricales	Tricholomataceae	Clitocybe	Clitocybe_nebularis_(Batsch)_P._Kumm.	Lepista_nebularis	44		1.67		68.0639
Tel_et_al_2014	Basidiomycota	Agaricomycetes	Agaricales	Tricholomataceae	Clitocybe	Clitocybe_odora_(Bull.)_P._Kumm.	Clitocybe_odora	44		0.5667		200.576
Vetter_1990	Basidiomycota	Agaricomycetes	Agaricales	Tricholomataceae	Clitocybe	Clitocybe_odora_(Bull.)_P._Kumm.	Clitocybe_odora	44		1.3805		82.3373
Edmonds_&_Lebo_1998	Basidiomycota	Agaricomycetes	Agaricales	Tricholomataceae	Clitocybe		Clitocybe_spp.	44	1.4	1.5099	36.6667	75.2809	2.05312			47.833	47.833	-123.883	160	5.5	2765
Taylor_et_al_2003	Basidiomycota	Agaricomycetes	Agaricales	Entolomataceae	Clitopilus	Clitopilus_prunulus_(Scop.)_P._Kumm.	Clitopilus_prunulus_(Scop._ex_Fr.)_Kummer	39.8	8.6		5.39922					59.867	59.867	17.217	35	5.5	577
Vogt_&_Edmonds_1980	Basidiomycota	Agaricomycetes	Agaricales	Tricholomataceae	Collybia		Collybia_sp.	44	3.45	0.89	14.8792	127.715	8.58347		Soil	47.5	47.5	-121.76	210	10	1688
Koukol_et_al_2008	Basidiomycota	Agaricomycetes	Agaricales	Omphalotaceae	Connopus	Connopus_acervatus_(Fr.)_K.W._Hughes,_Mather_&_R.H._Petersen	Gymnopus_acervatus	44		0.89		127.715				48.972	48.972	13.633	1025	4.6	1129
Vogt_&_Edmonds_1980	Basidiomycota	Agaricomycetes	Agaricales	Omphalotaceae	Connopus	Connopus_acervatus_(Fr.)_K.W._Hughes,_Mather_&_R.H._Petersen	Collybia_acervata	44	4.87	0.21	10.5407	541.27	51.3503		Soil	47.5	47.5	-121.76	210	10	1688
Vetter_1990	Basidiomycota	Agaricomycetes	Agaricales	Psathyrellaceae	Coprinellus	Coprinellus_micaceus_(Bull.)_Vilgalys,_Hopple_&_Jacq._Johnson	Coprinus_micaceus	44		0.8368		135.835
Gençcelep_et_al_2009	Basidiomycota	Agaricomycetes	Agaricales	Psathyrellaceae	Coprinellus	Coprinellus_micaceus_(Bull.)_Vilgalys,_Hopple_&_Jacq._Johnson	Coprinellus_micaceus_(Bull.)_Vilgalys,_Hopple_&_Jacq._Johnson	44		0.344		330.426
Tel_et_al_2014	Basidiomycota	Agaricomycetes	Agaricales	Psathyrellaceae	Coprinopsis	Coprinopsis_atramentaria_(Bull.)_Redhead,_Vilgalys_&_Moncalvo	Coprinus_atramentarius	44		0.4941		230.048
Vetter_1990	Basidiomycota	Agaricomycetes	Agaricales	Psathyrellaceae	Coprinopsis	Coprinopsis_atramentaria_(Bull.)_Redhead,_Vilgalys_&_Moncalvo	Coprinus_atramentarius	44		0.9674		117.497
Colen_et_al_2014	Basidiomycota	Agaricomycetes	Agaricales	Agaricaceae	Coprinus	Coprinus_comatus_(O.F._Müll.)_Pers.	Coprinus_comatus	44		0.9276		122.538
Tel_et_al_2014	Basidiomycota	Agaricomycetes	Agaricales	Agaricaceae	Coprinus	Coprinus_comatus_(O.F._Müll.)_Pers.	Coprinus_comatus	44		0.5726		198.51
Taylor_et_al_2003	Basidiomycota	Agaricomycetes	Agaricales	Cortinariaceae	Cortinarius	Cortinarius_alboviolaceus_(Pers.)_Fr.	Cortinarius_albo-violaceus_(Pers_:_Fr.)_Fr.	41.6	3.7		13.1171					59.867	59.867	17.217	35	5.5	577
Taylor_et_al_2003	Basidiomycota	Agaricomycetes	Agaricales	Cortinariaceae	Cortinarius	Cortinarius_angelesianus_A.H._Sm.	Cortinarius_strobilaceus_Mos.	42.9	4.6		10.8804					64.233	64.233	19.767	175	1.5	583
Taylor_et_al_2003	Basidiomycota	Agaricomycetes	Agaricales	Cortinariaceae	Cortinarius	Cortinarius_angelesianus_A.H._Sm.	Cortinarius_strobilaceus_Mos.	41.3	3.4		14.1716					59.867	59.867	17.217	35	5.5	577
Johanson_et_al_2004	Basidiomycota	Agaricomycetes	Agaricales	Cortinariaceae	Cortinarius	Cortinarius_armeniacus_(Schaeff.)_Fr.	Cortinarius_armeniacus	46.36	4.104		13.179					60.367	60.367	18.217	15	5.4	562
Taylor_et_al_2003	Basidiomycota	Agaricomycetes	Agaricales	Cortinariaceae	Cortinarius	Cortinarius_armeniacus_(Schaeff.)_Fr.	Cortinarius_armeniacus_(Schaeff._:_Fr.)_Fr.	41.3	3.2		15.0573					64.233	64.233	19.767	175	1.5	583
Taylor_et_al_2003	Basidiomycota	Agaricomycetes	Agaricales	Cortinariaceae	Cortinarius	Cortinarius_armeniacus_(Schaeff.)_Fr.	Cortinarius_armeniacus_(Schaeff._:_Fr.)_Fr	42.4	3.7		13.3694					59.867	59.867	17.217	35	5.5	577
Taylor_et_al_2003	Basidiomycota	Agaricomycetes	Agaricales	Cortinariaceae	Cortinarius	Cortinarius_armillatus_(Fr.)_Fr.	Cortinarius_armillatus_(Fr.)_Fr.	42.9	4.3		11.6395					64.233	64.233	19.767	175	1.5	583
Taylor_et_al_2003	Basidiomycota	Agaricomycetes	Agaricales	Cortinariaceae	Cortinarius	Cortinarius_armillatus_(Fr.)_Fr.	Cortinarius_armillatus_(Fr.)_Fr	42.4	5.2		9.51282					59.867	59.867	17.217	35	5.5	577
Taylor_et_al_2003	Basidiomycota	Agaricomycetes	Agaricales	Cortinariaceae	Cortinarius	Cortinarius_bataillei_(J._Favre_ex_M.M._Moser)_Høil.	Cortinarius_bataillei_(Moser)_Holand	42.1	3.6		13.6435					64.233	64.233	19.767	175	1.5	583
Taylor_et_al_2003	Basidiomycota	Agaricomycetes	Agaricales	Cortinariaceae	Cortinarius	Cortinarius_biformis_Fr.	Cortinarius_biformis_Fr.	41.3	3.7		13.0225					64.233	64.233	19.767	175	1.5	583
Taylor_et_al_2003	Basidiomycota	Agaricomycetes	Agaricales	Cortinariaceae	Cortinarius	Cortinarius_bolaris_(Pers.)_Fr.	Cortinarius_bolaris_(Pers_:_Fr.)_Fr.	42.8	4.6		10.8551					59.867	59.867	17.217	35	5.5	577
Taylor_et_al_2003	Basidiomycota	Agaricomycetes	Agaricales	Cortinariaceae	Cortinarius	Cortinarius_brunneus_(Pers.)_Fr.	Cortinarius_brunneus_Fr.	42.6	3.5		14.2					59.867	59.867	17.217	35	5.5	577
Taylor_et_al_2003	Basidiomycota	Agaricomycetes	Agaricales	Cortinariaceae	Cortinarius	Cortinarius_camphoratus_(Fr.)_Fr.	Cortinarius_camphoratus_(Fr._:_Fr.)_Fr.	42.9	4.1		12.2073					64.233	64.233	19.767	175	1.5	583
Taylor_et_al_2003	Basidiomycota	Agaricomycetes	Agaricales	Cortinariaceae	Cortinarius	Cortinarius_camphoratus_(Fr.)_Fr.	Cortinarius_camphoratus_(Fr._:_Fr.)_Fr.	43	4		12.5417					59.867	59.867	17.217	35	5.5	577
Lavola_et_al_2011	Basidiomycota	Agaricomycetes	Agaricales	Cortinariaceae	Cortinarius	Cortinarius_caperatus_(Pers.)_Fr.	Rozites_caperata	44		0.48		236.806
Taylor_et_al_2003	Basidiomycota	Agaricomycetes	Agaricales	Cortinariaceae	Cortinarius	Cortinarius_caperatus_(Pers.)_Fr.	Rozites_caperata_(Pers._ex_Fr.)_Karst.	41.5	3.9		12.4145					64.233	64.233	19.767	175	1.5	583
Taylor_et_al_2003	Basidiomycota	Agaricomycetes	Agaricales	Cortinariaceae	Cortinarius	Cortinarius_caperatus_(Pers.)_Fr.	Rozites_caperata_(Pers._ex_Fr.)_Karst.	42.1	4.3		11.4225					59.867	59.867	17.217	35	5.5	577
Taylor_et_al_2003	Basidiomycota	Agaricomycetes	Agaricales	Cortinariaceae	Cortinarius	Cortinarius_collinitus_(Pers.)_Fr.	Cortinarius_muscigenus_Peck	43.2	3.5		14.4					59.867	59.867	17.217	35	5.5	577
Taylor_et_al_2003	Basidiomycota	Agaricomycetes	Agaricales	Cortinariaceae	Cortinarius	Cortinarius_gentilis_(Fr.)_Fr.	Cortinarius_gentilis_(Fr.)_Fr.	42.8	3.6		13.8704					59.867	59.867	17.217	35	5.5	577
Taylor_et_al_2003	Basidiomycota	Agaricomycetes	Agaricales	Cortinariaceae	Cortinarius	Cortinarius_hemitrichus_(Pers.)_Fr.	Cortinarius_hemitrichus_(Pers._:_Fr.)_Fr.	41.7	3.8		12.8026					64.233	64.233	19.767	175	1.5	583
Taylor_et_al_2003	Basidiomycota	Agaricomycetes	Agaricales	Cortinariaceae	Cortinarius	Cortinarius_laniger_Fr.	Cortinarius_laniger_Fr.	42.1	3.3		14.8838					64.233	64.233	19.767	175	1.5	583
Taylor_et_al_2003	Basidiomycota	Agaricomycetes	Agaricales	Cortinariaceae	Cortinarius	Cortinarius_laniger_Fr.	Cortinarius_laniger_Fr.	41.8	3.7		13.1802					59.867	59.867	17.217	35	5.5	577
Taylor_et_al_2003	Basidiomycota	Agaricomycetes	Agaricales	Cortinariaceae	Cortinarius	Cortinarius_limonius_(Fr.)_Fr.	Cortinarius_limonius_(Fr._ex_Fr.)_Fr.	43.3	3.8		13.2939					59.867	59.867	17.217	35	5.5	577
Taylor_et_al_2003	Basidiomycota	Agaricomycetes	Agaricales	Cortinariaceae	Cortinarius	Cortinarius_malachius_(Fr.)_Fr.	Cortinarius_malachius_Fr.	41.4	4.1		11.7805					59.867	59.867	17.217	35	5.5	577
Johanson_et_al_2004	Basidiomycota	Agaricomycetes	Agaricales	Cortinariaceae	Cortinarius	Cortinarius_odorifer_Britzelm.	Cortinarius_odorifer	45.48	3.598		14.7471					60.367	60.367	18.217	15	5.4	562
Taylor_et_al_2003	Basidiomycota	Agaricomycetes	Agaricales	Cortinariaceae	Cortinarius	Cortinarius_paleaceus_(Weinm.)_Fr.	Cortinarius_paleaceus_(Weinm.)_Fr.	41.9	3.7		13.2117					59.867	59.867	17.217	35	5.5	577
Taylor_et_al_2003	Basidiomycota	Agaricomycetes	Agaricales	Cortinariaceae	Cortinarius	Cortinarius_pholideus_(Lilj.)_Fr.	Cortinarius_pholideus_(Fr._:_Fr.)_Fr.	42.7	4		12.4542					64.233	64.233	19.767	175	1.5	583
Taylor_et_al_2003	Basidiomycota	Agaricomycetes	Agaricales	Cortinariaceae	Cortinarius	Cortinarius_pholideus_(Lilj.)_Fr.	Cortinarius_pholideus_(Fr._:_Fr.)Fr.	42.4	4.7		10.5248					59.867	59.867	17.217	35	5.5	577
Taylor_et_al_2003	Basidiomycota	Agaricomycetes	Agaricales	Cortinariaceae	Cortinarius	Cortinarius_rubellus_Cooke	Cortinarius_speciosissimus_Kühner_&_Rom.	45.1	4.6		11.4384					59.867	59.867	17.217	35	5.5	577
Taylor_et_al_2003	Basidiomycota	Agaricomycetes	Agaricales	Cortinariaceae	Cortinarius	Cortinarius_scaurus_(Fr.)_Fr.	Cortinarius_scaurus_(Fr._:_Fr.)_Fr	43.7	3.7		13.7793					64.233	64.233	19.767	175	1.5	583
Taylor_et_al_2003	Basidiomycota	Agaricomycetes	Agaricales	Cortinariaceae	Cortinarius	Cortinarius_semisanguineus_(Fr.)_Gillet	Cortinarius_semisanguineus_(Fr.)_Gill.	43.1	4.2		11.9722					64.233	64.233	19.767	175	1.5	583
Taylor_et_al_2003	Basidiomycota	Agaricomycetes	Agaricales	Cortinariaceae	Cortinarius	Cortinarius_semisanguineus_(Fr.)_Gillet	Cortinarius_semisanguineus_(Fr.)_Gill.	42.8	3.9		12.8034					59.867	59.867	17.217	35	5.5	577
Taylor_et_al_2003	Basidiomycota	Agaricomycetes	Agaricales	Cortinariaceae	Cortinarius	Cortinarius_stillatitius_Fr.	Cortinarius_stillatitius_Fr.	42.4	3.4		14.549					59.867	59.867	17.217	35	5.5	577
Vogt_&_Edmonds_1980	Basidiomycota	Agaricomycetes	Agaricales	Cortinariaceae	Cortinarius	Cortinarius_traganus_(Fr.)_Fr.	Cortinarius_traganus	44	2.78	0.29	18.4652	391.954	21.2266		Soil	47.5	47.5	-121.76	210	10	1688
Vogt_&_Edmonds_1980	Basidiomycota	Agaricomycetes	Agaricales	Cortinariaceae	Cortinarius	Cortinarius_traganus_(Fr.)_Fr.	Cortinarius_traganus	44	3.36	0.18	15.2778	631.481	41.3333		Soil	47.5	47.5	-121.76	210	10	1688
Taylor_et_al_2003	Basidiomycota	Agaricomycetes	Agaricales	Cortinariaceae	Cortinarius	Cortinarius_traganus_(Fr.)_Fr.	Cortinarius_traganus_Fr.	42.5	3.3		15.0253					64.233	64.233	19.767	175	1.5	583
Taylor_et_al_2003	Basidiomycota	Agaricomycetes	Agaricales	Cortinariaceae	Cortinarius	Cortinarius_traganus_(Fr.)_Fr.	Cortinarius_traganus_Fr.	42.9	3.6		13.9028					59.867	59.867	17.217	35	5.5	577
Taylor_et_al_2003	Basidiomycota	Agaricomycetes	Agaricales	Cortinariaceae	Cortinarius	Cortinarius_uliginosus_Berk.	Cortinarius_uliginosus_Berk.	42.6	5		9.94					59.867	59.867	17.217	35	5.5	577
Taylor_et_al_2003	Basidiomycota	Agaricomycetes	Agaricales	Cortinariaceae	Cortinarius	Cortinarius_vibratilis_(Fr.)_Fr.	Cortinarius_vibratilis_(Fr._:_Fr.)_Fr.	42.2	4.4		11.1894					59.867	59.867	17.217	35	5.5	577
Allen_et_al_2003	Basidiomycota	Agaricomycetes	Agaricales	Cortinariaceae	Cortinarius		Cortinarius_sp.	44	3.9		13.1624					34.2	34.2	-117.75	730	15.6	623
Edmonds_&_Lebo_1998	Basidiomycota	Agaricomycetes	Agaricales	Cortinariaceae	Cortinarius		Cortinarius_spp.	44	4.31	0.1547	11.9103	734.755	61.6908			47.833	47.833	-123.883	160	5.5	2765
Johanson_et_al_2004	Basidiomycota	Agaricomycetes	Agaricales	Cortinariaceae	Cortinarius		Cortinarius_phlemacium	44.75	3.916		13.3321					60.367	60.367	18.217	15	5.4	562
Vogt_&_Edmonds_1980	Basidiomycota	Agaricomycetes	Agaricales	Cortinariaceae	Cortinarius		Cortinarius_sp.	44	2.32	0.51	22.1264	222.876	10.0728		Soil	47.5	47.5	-121.76	210	10	1688
Vogt_&_Edmonds_1980	Basidiomycota	Agaricomycetes	Agaricales	Cortinariaceae	Cortinarius		Cortinarius_sp.	44	2.79	0.2	18.399	568.333	30.8893		Soil	47.5	47.5	-121.76	210	10	1688
Vogt_&_Edmonds_1980	Basidiomycota	Agaricomycetes	Agaricales	Cortinariaceae	Cortinarius		Cortinarius_sp.	44	3.27	0.8	15.6983	142.083	9.05089		Soil	47.32	47.32	-121.58	1150	4.1	2473
Taylor_et_al_2003	Basidiomycota	Agaricomycetes	Agaricales	Cortinariaceae	Cortinarius		Cortinarius_evernuis_(Fr._:_Fr.)_Fr.	41.6	3.2		15.1667					64.233	64.233	19.767	175	1.5	583
Taylor_et_al_2003	Basidiomycota	Agaricomycetes	Agaricales	Cortinariaceae	Cortinarius		Cortinarius_crocea_(Schff.)_Big._&_Guill.	43.5	2.7		18.7963					59.867	59.867	17.217	35	5.5	577
Falandysz_et_al_2001	Basidiomycota	Agaricomycetes	Cantharellales	Cantharellaceae	Craterellus	Craterellus_cornucopioides_(L.)_Pers.	Craterellus_cornucopioides_(L.)_Pers.	44		0.23		494.203
Liu_et_al_2012	Basidiomycota	Agaricomycetes	Cantharellales	Cantharellaceae	Craterellus	Craterellus_cornucopioides_(L.)_Pers.	Craterellus_cornucopioides	44		0.713		159.42
Vetter_1993	Basidiomycota	Agaricomycetes	Cantharellales	Cantharellaceae	Craterellus	Craterellus_cornucopioides_(L.)_Pers.	Cratarellus_cornucopioides	44		0.63		180.423
Washizuka_1987	Basidiomycota	Agaricomycetes	Cantharellales	Cantharellaceae	Craterellus	Craterellus_lutescens_(Fr.)_Fr.	Cantharellus_luteocomus	44	2.1	0.1	24.4444	1136.67	46.5			33.21	33.21	131.77	100	15.6	1800
Washizuka_1987	Basidiomycota	Agaricomycetes	Cantharellales	Cantharellaceae	Craterellus	Craterellus_lutescens_(Fr.)_Fr.	Cantharellus_luteocomus	44	2.4	0.1	21.3889	1136.67	53.1429			33.16	33.16	131.54	150	15.9	1787
Taylor_et_al_2003	Basidiomycota	Agaricomycetes	Cantharellales	Cantharellaceae	Craterellus	Craterellus_lutescens_(Fr.)_Fr.	Cantharellus_lutescens_Fr.	43.5	2.9		17.5					59.867	59.867	17.217	35	5.5	577
Ayaz_et_al_2011_	Basidiomycota	Agaricomycetes	Cantharellales	Cantharellaceae	Craterellus	Craterellus_tubaeformis_(Fr.)_Quél.	Cantharellus_tubaeformis	44		0.259		438.867
Johanson_et_al_2004	Basidiomycota	Agaricomycetes	Cantharellales	Cantharellaceae	Craterellus	Craterellus_tubaeformis_(Fr.)_Quél.	Cantharellus_tubaeformis	46.28	3.265		16.537					60.367	60.367	18.217	15	5.4	562
Taylor_et_al_2003	Basidiomycota	Agaricomycetes	Cantharellales	Cantharellaceae	Craterellus	Craterellus_tubaeformis_(Fr.)_Quél.	Cantharellus_tubaeformis_Fr.	44.3	3.4		15.201					59.867	59.867	17.217	35	5.5	577
Lodge_1987	Basidiomycota	Agaricomycetes	Polyporales	Meruliaceae	Crustodontia	Crustodontia_chrysocreas_(Berk._&_M.A._Curtis)_Hjortstam_&_Ryvarden	Phlebia_chrysocreas	44.49	0.9	0.243	57.6722	472.973	8.20106			18.32	18.32	-65.82	350	23	2574
Mouginot_et_al_2014	Basidiomycota	Tremellomycetes	Tremellales	Tremellaceae	Cryptococcus		Cryptococcus_sp.				4.57	90	19.7	1.15
Mouginot_et_al_2014	Basidiomycota	Tremellomycetes	Tremellales	Tremellaceae	Cryptococcus		Cryptococcus_sp.				9.69	188	19.5	2.83
Mouginot_et_al_2014	Basidiomycota	Tremellomycetes	Tremellales	Tremellaceae	Cryptococcus		Cryptococcus_sp.				12.6	178	21.3	9.88
Mouginot_et_al_2014	Basidiomycota	Tremellomycetes	Tremellales	Tremellaceae	Cryptococcus		Cryptococcus_sp.				6.3	41.6	6.62	0.38
Mouginot_et_al_2014	Basidiomycota	Tremellomycetes	Tremellales	Tremellaceae	Cryptococcus		Cryptococcus_sp.				5.89	69.9	11.9	0.76
Mouginot_et_al_2014	Basidiomycota	Tremellomycetes	Tremellales	Tremellaceae	Cryptococcus		Cryptococcus_sp.				11.3	227	31.1	20
Mouginot_et_al_2014	Basidiomycota	Tremellomycetes	Tremellales	Tremellaceae	Cryptococcus		Cryptococcus_sp.				4.68	75.2	16.1	0.27
Lodge_1987	Basidiomycota	Agaricomycetes	Agaricales	Agaricaceae	Cyathus	Cyathus_pallidus_Berk._&_M.A._Curtis	Cyathus_pallidus	52.15	6.11	0.625	9.95772	215.553	21.6469			18.32	18.32	-65.82	350	23	2574
Tel_et_al_2014	Basidiomycota	Agaricomycetes	Agaricales	Strophariaceae	Cyclocybe	Cyclocybe_cylindracea_(DC.)_Vizzini_&_Angelini	Agrocybe_cylindracea	44		0.4079		278.663
Mouginot_et_al_2014	Basidiomycota	Cystobasidiomycetes	Cystobasidiales	Cystobasidiaceae	Cystobasidium	Cystobasidium_benthicum_(Nagah.,_Hamam.,_Nakase_&_Horikoshi)_A._Yurkov,_A._Kachalkin,_H.M._Daniel,_M._Groenewald,_D._Libkind,_V._de_Garcia,_P._Zalar,_D._Gouliamova,_T._Boekhout_&_D._Begerow	Rhodotorula_benthica				4.55	169	37.1	10.4
Mouginot_et_al_2014	Basidiomycota	Cystobasidiomycetes	Cystobasidiales	Cystobasidiaceae	Cystobasidium		Rhodotorula_sp.				4.63	92.2	19.9	1.43
Taylor_et_al_2003	Basidiomycota	Agaricomycetes	Agaricales	Agaricaceae	Cystoderma	Cystoderma_carcharias_(Pers.)_Fayod	Cystoderma_carcharias_(Pers._ex_Secr.)_Fay.	42.2	5.5		8.95152					59.867	59.867	17.217	35	5.5	577
Clinton_et_al_1999	Basidiomycota	Agaricomycetes	Agaricales	Cortinariaceae	Dermocybe	Dermocybe_canaria_E._Horak	Dermocybe_canaria	43.9	3.45	0.42	14.8454	270.02	18.1888		Soil	43.167	-43.167	171.75	970	7.9	2008
Edmonds_&_Lebo_1998	Basidiomycota	Agaricomycetes	Agaricales	Cortinariaceae	Dermocybe		Dermocybe_spp.	44	3.99	0.5124	12.8655	221.832	17.2424			47.833	47.833	-123.883	160	5.5	2765
Taylor_et_al_2003	Basidiomycota	Agaricomycetes	Agaricales	Entolomataceae	Entocybe	Entocybe_nitida_(Quél.)_T.J._Baroni,_Largent_&_V._Hofst.,_in_Baroni,_Hofstetter,_Largent_&_Vilgalys	Entoloma_nitidum_Quél.	38.8	8		5.65833					59.867	59.867	17.217	35	5.5	577
Washizuka_1987	Basidiomycota	Agaricomycetes	Agaricales	Entolomataceae	Entoloma	Entoloma_rhodopolium_(Fr.)_P._Kumm.	Entoloma_rhodopolium_(Fr.)_P._Kumm._f._rhodopolium	44	4.1	0.3	12.5203	378.889	30.2619			33.16	33.16	131.73	300	14.6	1937
Vetter_1990	Basidiomycota	Agaricomycetes	Agaricales	Entolomataceae	Entoloma	Entoloma_sinuatum_(Bull.)_P._Kumm.	Entoloma_sinuatum	44		1.0534		107.905
Edmonds_&_Lebo_1998	Basidiomycota	Agaricomycetes	Agaricales	Entolomataceae	Entoloma		Nolanea_spp.	44	4.36	2.3837	11.7737	47.685	4.05013			47.833	47.833	-123.883	160	5.5	2765
Vogt_&_Edmonds_1980	Basidiomycota	Agaricomycetes	Agaricales	Entolomataceae	Entoloma		Rhodophyllus_sp.	44	2.77	0.62	18.5319	183.333	9.89286		Soil	47.5	47.5	-121.76	210	10	1688
Colen_et_al_2014	Basidiomycota	Agaricomycetes	Agaricales	Physalacriaceae	Flammulina	Flammulina_velutipes_(Curtis)_Singer	Flammulina_velutipes	44		0.5965		190.556
Vetter_1990	Basidiomycota	Agaricomycetes	Agaricales	Physalacriaceae	Flammulina	Flammulina_velutipes_(Curtis)_Singer	Flammulina_velutipes	44		0.8953		126.959
Vetter_1990	Basidiomycota	Agaricomycetes	Agaricales	Physalacriaceae	Flammulina	Flammulina_velutipes_(Curtis)_Singer	Flammulina_velutipes	44		1.0011		113.542
Zeng_et_al_2012	Basidiomycota	Agaricomycetes	Agaricales	Physalacriaceae	Flammulina	Flammulina_velutipes_(Curtis)_Singer	Flammulina_velutipes	44		0.88		129.167
Merrill_&_Cowling_1966	Basidiomycota	Agaricomycetes	Polyporales	Polyporaceae	Fomes	Fomes_fomentarius_(L.)_Fr.	Fomes_fomentarius	44	0.83		61.8474
Merrill_&_Cowling_1966	Basidiomycota	Agaricomycetes	Polyporales	Polyporaceae	Fomes	Fomes_fomentarius_(L.)_Fr.	Fomes_fomentarius	44	0.5		102.667
Merrill_&_Cowling_1966	Basidiomycota	Agaricomycetes	Polyporales	Polyporaceae	Fomes	Fomes_fomentarius_(L.)_Fr.	Fomes_fomentarius	44	0.83		61.8474
Merrill_&_Cowling_1966	Basidiomycota	Agaricomycetes	Polyporales	Polyporaceae	Fomes	Fomes_fomentarius_(L.)_Fr.	Fomes_fomentarius	44	1.09		47.0948
Merrill_&_Cowling_1966	Basidiomycota	Agaricomycetes	Polyporales	Polyporaceae	Fomes	Fomes_fomentarius_(L.)_Fr.	Fomes_fomentarius	44	1.65		31.1111
Merrill_&_Cowling_1966	Basidiomycota	Agaricomycetes	Polyporales	Polyporaceae	Fomes	Fomes_fomentarius_(L.)_Fr.	Fomes_fomentarius	44	1.76		29.1667
Merrill_&_Cowling_1966	Basidiomycota	Agaricomycetes	Polyporales	Polyporaceae	Fomes	Fomes_fomentarius_(L.)_Fr.	Fomes_fomentarius	44	1.96		26.1905
Merrill_&_Cowling_1966	Basidiomycota	Agaricomycetes	Polyporales	Polyporaceae	Fomes	Fomes_fomentarius_(L.)_Fr.	Fomes_fomentarius	44	2.03		25.2874
Merrill_&_Cowling_1966	Basidiomycota	Agaricomycetes	Polyporales	Polyporaceae	Fomes	Fomes_fomentarius_(L.)_Fr.	Fomes_fomentarius	44	2.16		23.7654
Clinton_et_al_1999	Basidiomycota	Agaricomycetes	Polyporales	Polyporaceae	Fomes	Fomes_hemitephrus_(Berk.)_Cooke	Fomes_hemitephrus	47.4	2.32	0.47	23.8362	260.532	10.9301		Wood	43.167	-43.167	171.75	970	7.9	2008
Merrill_&_Cowling_1966	Basidiomycota	Agaricomycetes	Polyporales	Fomitopsidaceae	Fomitopsis	Fomitopsis_officinalis_(Vill.)_Bondartsev_&_Singer	Fomes_laricis	44	0.23		223.188
Merrill_&_Cowling_1966	Basidiomycota	Agaricomycetes	Polyporales	Fomitopsidaceae	Fomitopsis	Fomitopsis_officinalis_(Vill.)_Bondartsev_&_Singer	Fomes_laricis	44	0.28		183.333
Merrill_&_Cowling_1966	Basidiomycota	Agaricomycetes	Polyporales	Fomitopsidaceae	Fomitopsis	Fomitopsis_officinalis_(Vill.)_Bondartsev_&_Singer	Fomes_laricis	44	0.25		205.333
Edmonds_&_Lebo_1998	Basidiomycota	Agaricomycetes	Polyporales	Fomitopsidaceae	Fomitopsis	Fomitopsis_pinicola_(Sw.)_P._Karst.	Fomitopsis_pinicola	44	0.71		72.3005					47.833	47.833	-123.883	160	5.5	2765
Harmon_et_al_1994	Basidiomycota	Agaricomycetes	Polyporales	Fomitopsidaceae	Fomitopsis	Fomitopsis_pinicola_(Sw.)_P._Karst.	Fomitopsis_pinicola	44	0.512	0.0545	100.26	2085.63	20.8021
Merrill_&_Cowling_1966	Basidiomycota	Agaricomycetes	Polyporales	Fomitopsidaceae	Fomitopsis	Fomitopsis_pinicola_(Sw.)_P._Karst.	Fomes_pinicola	44	0.39		131.624
Merrill_&_Cowling_1966	Basidiomycota	Agaricomycetes	Polyporales	Fomitopsidaceae	Fomitopsis	Fomitopsis_pinicola_(Sw.)_P._Karst.	Fomes_pinicola	44	0.36		142.593
Merrill_&_Cowling_1966	Basidiomycota	Agaricomycetes	Polyporales	Fomitopsidaceae	Fomitopsis	Fomitopsis_pinicola_(Sw.)_P._Karst.	Fomes_pinicola	44	0.54		95.0617
Merrill_&_Cowling_1966	Basidiomycota	Agaricomycetes	Polyporales	Fomitopsidaceae	Fomitopsis	Fomitopsis_pinicola_(Sw.)_P._Karst.	Fomes_pinicola	44	1.31		39.1858
Vogt_&_Edmonds_1980	Basidiomycota	Agaricomycetes	Polyporales	Fomitopsidaceae	Fomitopsis	Fomitopsis_rosea_(Alb._&_Schwein.)_P._Karst.	Fomitopsis_roseus	44	0.66	0.07	77.7778	1623.81	20.8776		Wood	47.5	47.5	-121.76	210	10	1688
Campos_2011	Basidiomycota	Agaricomycetes	Hymenochaetales	Hymenochaetaceae	Fuscoporia	Fuscoporia_torulosa_(Pers.)_T._Wagner_&_M._Fisch.	Phellinus_torulosus_(Pers.)_Pers	44		0.209		543.86				39.003	39.003	-4.491	600	15.2	462
Edmonds_&_Lebo_1998	Basidiomycota	Agaricomycetes	Agaricales	Cortinariaceae	Galerina		Galerina_mammillata_&_Galerina_sideroides	44	3.21	1.1997	15.9917	94.7459	5.9247			47.833	47.833	-123.883	160	5.5	2765
Edmonds_&_Lebo_1998	Basidiomycota	Agaricomycetes	Agaricales	Cortinariaceae	Galerina		Galerina_spp.	44	4.15	1.1206	12.3695	101.434	8.20033			47.833	47.833	-123.883	160	5.5	2765
Clinton_et_al_1999	Basidiomycota	Agaricomycetes	Hysterangiales	Gallaceaceae	Gallacea	Gallacea_scleroderma_(Cooke)_Lloyd	Gallacea_scleroderma	46.6	4.7	0.5	11.5674	240.767	20.8143		Soil	43.167	-43.167	171.75	970	7.9	2008
Edmonds_&_Lebo_1998	Basidiomycota	Agaricomycetes	Polyporales	Ganodermataceae	Ganoderma	Ganoderma_applanatum_(Pers.)_Pat.	Ganoderma_applanatum	44	0.36		142.593					47.833	47.833	-123.883	160	5.5	2765
Levi_&_Cowling_1969	Basidiomycota	Agaricomycetes	Polyporales	Ganodermataceae	Ganoderma	Ganoderma_applanatum_(Pers.)_Pat.	Fomes_applanatus	44	1.9		27.0175
Levi_&_Cowling_1969	Basidiomycota	Agaricomycetes	Polyporales	Ganodermataceae	Ganoderma	Ganoderma_applanatum_(Pers.)_Pat.	Fomes_applanatus	44	1.3		39.4872
Levi_&_Cowling_1969	Basidiomycota	Agaricomycetes	Polyporales	Ganodermataceae	Ganoderma	Ganoderma_applanatum_(Pers.)_Pat.	Fomes_applanatus	44	1.5		34.2222
Merrill_&_Cowling_1966	Basidiomycota	Agaricomycetes	Polyporales	Ganodermataceae	Ganoderma	Ganoderma_applanatum_(Pers.)_Pat.	Fomes_applanatus	44	1.34		38.3085
Merrill_&_Cowling_1966	Basidiomycota	Agaricomycetes	Polyporales	Ganodermataceae	Ganoderma	Ganoderma_applanatum_(Pers.)_Pat.	Fomes_applanatus	44	1.52		33.7719
Merrill_&_Cowling_1966	Basidiomycota	Agaricomycetes	Polyporales	Ganodermataceae	Ganoderma	Ganoderma_applanatum_(Pers.)_Pat.	Fomes_applanatus	44	1.74		29.5019
Merrill_&_Cowling_1966	Basidiomycota	Agaricomycetes	Polyporales	Ganodermataceae	Ganoderma	Ganoderma_applanatum_(Pers.)_Pat.	Fomes_applanatus	44	2.96		17.3423
Merrill_&_Cowling_1966	Basidiomycota	Agaricomycetes	Polyporales	Ganodermataceae	Ganoderma	Ganoderma_applanatum_(Pers.)_Pat.	Fomes_applanatus	44	1.13		45.4277
Merrill_&_Cowling_1966	Basidiomycota	Agaricomycetes	Polyporales	Ganodermataceae	Ganoderma	Ganoderma_applanatum_(Pers.)_Pat.	Fomes_applanatus	44	0.93		55.1971
Merrill_&_Cowling_1966	Basidiomycota	Agaricomycetes	Polyporales	Ganodermataceae	Ganoderma	Ganoderma_applanatum_(Pers.)_Pat.	Fomes_applanatus	44	0.61		84.153
Merrill_&_Cowling_1966	Basidiomycota	Agaricomycetes	Polyporales	Ganodermataceae	Ganoderma	Ganoderma_applanatum_(Pers.)_Pat.	Fomes_applanatus	44	0.7		73.3333
Merrill_&_Cowling_1966	Basidiomycota	Agaricomycetes	Polyporales	Ganodermataceae	Ganoderma	Ganoderma_applanatum_(Pers.)_Pat.	Fomes_applanatus	44	0.92		55.7971
Merrill_&_Cowling_1966	Basidiomycota	Agaricomycetes	Polyporales	Ganodermataceae	Ganoderma	Ganoderma_applanatum_(Pers.)_Pat.	Fomes_applanatus	44	1.28		40.1042
Merrill_&_Cowling_1966	Basidiomycota	Agaricomycetes	Polyporales	Ganodermataceae	Ganoderma	Ganoderma_applanatum_(Pers.)_Pat.	Fomes_applanatus	44	2.34		21.9373
Merrill_&_Cowling_1966	Basidiomycota	Agaricomycetes	Polyporales	Ganodermataceae	Ganoderma	Ganoderma_applanatum_(Pers.)_Pat.	Fomes_applanatus	44	3.05		16.8306
Campos_2011	Basidiomycota	Agaricomycetes	Polyporales	Ganodermataceae	Ganoderma	Ganoderma_lucidum_(Curtis)_P._Karst.	Ganoderma_lucidum_(Fr.)_P._Karst	44		0.535		212.461				39.003	39.003	-4.491	600	15.2	462
Colen_et_al_2014	Basidiomycota	Agaricomycetes	Polyporales	Ganodermataceae	Ganoderma	Ganoderma_lucidum_(Curtis)_P._Karst.	Ganoderma_lucidum	44		0.4651		244.392
Colen_et_al_2014	Basidiomycota	Agaricomycetes	Polyporales	Ganodermataceae	Ganoderma	Ganoderma_lucidum_(Curtis)_P._Karst.	Ganoderma_lucidum	44		0.1091		1041.86
Washizuka_1987	Basidiomycota	Agaricomycetes	Polyporales	Ganodermataceae	Ganoderma	Ganoderma_neojaponicum_Imazeki	Ganoderma_neojaponicum_Imazeki	44	6.4	0.1	8.02083	1136.67	141.714			33.16	33.16	131.54	150	15.9	1787
Merrill_&_Cowling_1966	Basidiomycota	Agaricomycetes	Gloeophyllales	Gloeophyllaceae	Gloeophyllum	Gloeophyllum_sepiarium_(Wulfen)_P._Karst.	Lenzites_saepiaria	44	0.72		71.2963
Levi_&_Cowling_1969	Basidiomycota	Agaricomycetes	Gloeophyllales	Gloeophyllaceae	Gloeophyllum	Gloeophyllum_trabeum_(Pers.)_Murrill	Lenzites_trabea	44	4.5		11.4074
Levi_&_Cowling_1969	Basidiomycota	Agaricomycetes	Gloeophyllales	Gloeophyllaceae	Gloeophyllum	Gloeophyllum_trabeum_(Pers.)_Murrill	Lenzites_trabea	44	2.8		18.3333
Levi_&_Cowling_1969	Basidiomycota	Agaricomycetes	Gloeophyllales	Gloeophyllaceae	Gloeophyllum	Gloeophyllum_trabeum_(Pers.)_Murrill	Lenzites_trabea	44	2.4		21.3889
Taylor_et_al_2003	Basidiomycota	Agaricomycetes	Boletales	Gomphidiaceae	Gomphidius	Gomphidius_glutinosus_(Schaeff.)_Fr.	Gomphidius_glutinosus_(Schff.)_Fr	43.3	3.3		15.3081					59.867	59.867	17.217	35	5.5	577
Vetter_1990	Basidiomycota	Agaricomycetes	Boletales	Gomphidiaceae	Gomphidius	Gomphidius_glutinosus_(Schaeff.)_Fr.	Gomphidius_glutinosus	44		0.6603		172.144
Taylor_et_al_2003	Basidiomycota	Agaricomycetes	Boletales	Gomphidiaceae	Gomphidius	Gomphidius_roseus_(Fr.)_Fr.	G._roseus_L._:_Fr.	42.6	4		12.425					59.867	59.867	17.217	35	5.5	577
Vogt_&_Edmonds_1980	Basidiomycota	Agaricomycetes	Boletales	Gomphidiaceae	Gomphidius		Gomphidius_sp.	44	0.64	0.29		391.954	4.8867		Soil	47.5	47.5	-121.76	210	10	1688
Colen_et_al_2014	Basidiomycota	Agaricomycetes	Polyporales	Meripilaceae	Grifola	Grifola_frondosa_(Dicks.)_Gray	Grifola_frondosa	44		0.5914		192.199
Vogt_&_Edmonds_1980	Basidiomycota	Dacrymycetes	Dacrymycetales	Dacrymycetaceae	Guepiniopsis		Guepiniopsis_sp.	44	1.14	0.09	45.0292	1262.96	28.0476		Wood
Taylor_et_al_2003	Basidiomycota	Agaricomycetes	Agaricales	Strophariaceae	Gymnopilus	Gymnopilus_junonius_(Fr.)_P.D._Orton	Gymnopilus_junonius_(Fr._:_Fr.)_Orton	43.3	4.1		12.3211					59.867	59.867	17.217	35	5.5	577
Taylor_et_al_2003	Basidiomycota	Agaricomycetes	Agaricales	Strophariaceae	Gymnopilus	Gymnopilus_penetrans_(Fr.)_Murrill	Gymnopilus_penetrans_(Fr.)._Murr	44.7	2.7		19.3148					64.233	64.233	19.767	175	1.5	583
Edmonds_&_Lebo_1998	Basidiomycota	Agaricomycetes	Agaricales	Strophariaceae	Gymnopilus		Gymnopilus_spp.	44	2.96	0.4671	17.3423	243.345	14.0319			47.833	47.833	-123.883	160	5.5	2765
Koukol_et_al_2008	Basidiomycota	Agaricomycetes	Agaricales	Omphalotaceae	Gymnopus	Gymnopus_androsaceus_(L.)_Della_Maggiora_&_Trassinelli	Setulipes_androsaceus	44		0.65		174.872				61.996	61.996	23.367	160	2.8	602
Bučinová_et_al_2014	Basidiomycota	Agaricomycetes	Agaricales	Omphalotaceae	Gymnopus	Gymnopus_aquosus_(Bull.)_Antonín_&_Noordel.	Gymnopus_aquosus	44		0.4376		259.75				48.544	48.544	18.862	500	7.6	759
Bučinová_et_al_2014	Basidiomycota	Agaricomycetes	Agaricales	Omphalotaceae	Gymnopus	Gymnopus_aquosus_(Bull.)_Antonín_&_Noordel.	Gymnopus_aquosus	44		0.5039		225.574				48.542	48.542	18.943	600	6.9	804
Bučinová_et_al_2014	Basidiomycota	Agaricomycetes	Agaricales	Omphalotaceae	Gymnopus	Gymnopus_aquosus_(Bull.)_Antonín_&_Noordel.	Gymnopus_aquosus	44		0.3751		303.03				48.636	48.636	19.069	450	7.4	777
Tel_et_al_2014	Basidiomycota	Agaricomycetes	Agaricales	Omphalotaceae	Gymnopus	Gymnopus_confluens_(Pers.)_Antonín,_Halling_&_Noordel.	Collybia_confluens	44		0.3819		297.635
Tel_et_al_2014	Basidiomycota	Agaricomycetes	Agaricales	Omphalotaceae	Gymnopus	Gymnopus_dryophilus_(Bull.)_Murrill	Collybia_dryophila	44		0.0574		1980.26
Johanson_et_al_2004	Basidiomycota	Agaricomycetes	Agaricales	Omphalotaceae	Gymnopus	Gymnopus_peronatus_(Bolton)_Gray	Collybia_peronata	44.7	5.074		10.2779					60.367	60.367	18.217	15	5.4	562
Lodge_1987	Basidiomycota	Agaricomycetes	Agaricales	Omphalotaceae	Gymnopus		Collybia_sp.	38.19	3.59	0.58	12.4109	170.099	13.7057			18.32	18.32	-65.82	350	23	2574
Lodge_1987	Basidiomycota	Agaricomycetes	Agaricales	Omphalotaceae	Gymnopus		Collybia_sp.	40.63	3.52		13.4664					18.32	18.32	-65.82	350	23	2574
Lodge_1987	Basidiomycota	Agaricomycetes	Agaricales	Omphalotaceae	Gymnopus		Collybia_sp.	38.57	2.4	3.566	18.7493	27.9414	1.49027			18.32	18.32	-65.82	350	23	2574
Lodge_1987	Basidiomycota	Agaricomycetes	Agaricales	Omphalotaceae	Gymnopus		Collybia_sp.	54.64	3.37	0.499	18.9159	282.872	14.9542			18.32	18.32	-65.82	350	23	2574
Taylor_et_al_2003	Basidiomycota	Agaricomycetes	Agaricales	Hymenogastraceae	Hebeloma	Hebeloma_crustuliniforme_(Bull.)_Quél.	Hebeloma_crustuliniforme_(Bull_:_Fr.)_Quél.	42.7	3.2		15.5677					59.867	59.867	17.217	35	5.5	577
Taylor_et_al_2003	Basidiomycota	Agaricomycetes	Agaricales	Hymenogastraceae	Hebeloma	Hebeloma_mesophaeum_(Pers.)_Quél.	Hebeloma_mesophaeum_(Pers)_Quél.	41.7	3.1		15.6935					59.867	59.867	17.217	35	5.5	577
Allen_et_al_2003	Basidiomycota	Agaricomycetes	Agaricales	Cortinariaceae	Hebeloma	Hebeloma_crustuliniforme_(Bull.)_Quél.	Hebeloma_crustuliniforme	44	5.4		9.50617					33.375	33.375	-116.621	1410	12.7	591
Dimitrijevic_et_al_2016	Basidiomycota	Agaricomycetes	Boletales	Boletaceae	Hemileccinum	Hemileccinum_impolitum_(Fr.)_Šutara	Boletus_impolitus	44		1.0077		112.798				43.396	43.396	21.459	950	7.5	762
Harmon_et_al_1994	Basidiomycota	Agaricomycetes	Russulales	Hericiaceae	Hericium	Hericium_abietis_(Weir_ex_Hubert)_K.A._Harrison	Hericium_abietis	44	1.23	0.1697	41.7344	669.809	16.0493
Colen_et_al_2014	Basidiomycota	Agaricomycetes	Russulales	Hericiaceae	Hericium	Hericium_erinaceus_(Bull.)_Pers.	Hericium_erinaceus	44		0.6121		185.7
Colen_et_al_2014	Basidiomycota	Agaricomycetes	Russulales	Hericiaceae	Hericium	Hericium_erinaceus_(Bull.)_Pers.	Hericium_erinaceus	44		0.5216		217.919
Edmonds_&_Lebo_1998	Basidiomycota	Agaricomycetes	Russulales	Bondarzewiaceae	Heterobasidion	Heterobasidion_annosum_(Fr.)_Bref.	Heterobasidion_annosum	44	0.27		190.123					47.833	47.833	-123.883	160	5.5	2765
Levi_&_Cowling_1969	Basidiomycota	Agaricomycetes	Russulales	Bondarzewiaceae	Heterobasidion	Heterobasidion_annosum_(Fr.)_Bref.	Fomes_annosus	44	4.5		11.4074
Levi_&_Cowling_1969	Basidiomycota	Agaricomycetes	Russulales	Bondarzewiaceae	Heterobasidion	Heterobasidion_annosum_(Fr.)_Bref.	Fomes_annosus	44	2.8		18.3333
Levi_&_Cowling_1969	Basidiomycota	Agaricomycetes	Russulales	Bondarzewiaceae	Heterobasidion	Heterobasidion_annosum_(Fr.)_Bref.	Fomes_annosus	44	3.5		14.6667
Merrill_&_Cowling_1966	Basidiomycota	Agaricomycetes	Russulales	Bondarzewiaceae	Heterobasidion	Heterobasidion_annosum_(Fr.)_Bref.	Fomes_annosus	44	1.8		28.5185
Merrill_&_Cowling_1966	Basidiomycota	Agaricomycetes	Russulales	Bondarzewiaceae	Heterobasidion	Heterobasidion_annosum_(Fr.)_Bref.	Fomes_annosus	44	2.21		23.2278
Merrill_&_Cowling_1966	Basidiomycota	Agaricomycetes	Russulales	Bondarzewiaceae	Heterobasidion	Heterobasidion_annosum_(Fr.)_Bref.	Fomes_annosus	44	3.27		15.6983
Merrill_&_Cowling_1966	Basidiomycota	Agaricomycetes	Russulales	Bondarzewiaceae	Heterobasidion	Heterobasidion_annosum_(Fr.)_Bref.	Fomes_annosus	44	2.21		23.2278
Merrill_&_Cowling_1966	Basidiomycota	Agaricomycetes	Russulales	Bondarzewiaceae	Heterobasidion	Heterobasidion_annosum_(Fr.)_Bref.	Fomes_annosus	44	1.59		32.2851
Merrill_&_Cowling_1966	Basidiomycota	Agaricomycetes	Russulales	Bondarzewiaceae	Heterobasidion	Heterobasidion_annosum_(Fr.)_Bref.	Fomes_annosus	44	2.9		17.7011
Merrill_&_Cowling_1966	Basidiomycota	Agaricomycetes	Russulales	Bondarzewiaceae	Heterobasidion	Heterobasidion_annosum_(Fr.)_Bref.	Fomes_annosus	44	1.47		34.9206
Merrill_&_Cowling_1966	Basidiomycota	Agaricomycetes	Russulales	Bondarzewiaceae	Heterobasidion	Heterobasidion_annosum_(Fr.)_Bref.	Fomes_annosus	44	1.94		26.4605
Wang_et_al_2015c	Basidiomycota	Agaricomycetes	Boletales	Boletaceae	Hortiboletus	Hortiboletus_rubellus_(Krombh.)_Simonini,_Vizzini_&_Gelardi	Boletus_rubellus	44		0.5888		193.048
Wang_et_al_2015c	Basidiomycota	Agaricomycetes	Boletales	Boletaceae	Hortiboletus	Hortiboletus_rubellus_(Krombh.)_Simonini,_Vizzini_&_Gelardi	Boletus_rubellus	44		0.4853		234.219
Taylor_et_al_2003	Basidiomycota	Agaricomycetes	Thelephorales	Bankeraceae	Hydnellum	Hydnellum_ferrugineum_(Fr.)_P._Karst.	Hydnellum_ferrugineum_(Fr._:_Fr.)_Karst.	46.8	5.1		10.7059					59.867	59.867	17.217	35	5.5	577
Taylor_et_al_2003	Basidiomycota	Agaricomycetes	Thelephorales	Bankeraceae	Hydnellum	Hydnellum_peckii_Banker	Hydnellum_peckii_Banker_apud_Peck	45.9	5.8		9.23276					59.867	59.867	17.217	35	5.5	577
Vogt_&_Edmonds_1980	Basidiomycota	Agaricomycetes	Thelephorales	Bankeraceae	Hydnellum		Hydnellum_sp.	44	2.91	0.21	17.6403	541.27	30.6837		Soil	47.5	47.5	-121.76	210	10	1688
Ayaz_et_al_2011	Basidiomycota	Agaricomycetes	Cantharellales	Hydnaceae	Hydnum	Hydnum_repandum_L.	Hydnum_repandum	44		0.523		217.336
Taylor_et_al_2003	Basidiomycota	Agaricomycetes	Cantharellales	Hydnaceae	Hydnum	Hydnum_repandum_L.	Hydnum_repandum_L._:_Fr.	43.5	2.7		18.7963					59.867	59.867	17.217	35	5.5	577
Tel_et_al_2014	Basidiomycota	Agaricomycetes	Cantharellales	Hydnaceae	Hydnum	Hydnum_repandum_L.	Hydnum_repandum	44		0.1382		822.479
Taylor_et_al_2003	Basidiomycota	Agaricomycetes	Cantharellales	Hydnaceae	Hydnum		Hydnum_rufescens_Fr.	44.6	3.2		16.2604					59.867	59.867	17.217	35	5.5	577
Edmonds_&_Lebo_1998	Basidiomycota	Agaricomycetes	Boletales	Hygrophoropsidaceae	Hygrophoropsis	Hygrophoropsis_aurantiaca_(Wulfen)_Maire	Hygrophoropsis_auriantiaca	44	2.39	1.1558	21.4784	98.3446	4.57877			47.833	47.833	-123.883	160	5.5	2765
Taylor_et_al_2003	Basidiomycota	Agaricomycetes	Boletales	Hygrophoropsidaceae	Hygrophoropsis	Hygrophoropsis_aurantiaca_(Wulfen)_Maire	Hygrophoropsis_aurantiaca_(Wulf._:_Fr.)_Mre.	41.6	4.6		10.5507					59.867	59.867	17.217	35	5.5	577
Taylor_et_al_2003	Basidiomycota	Agaricomycetes	Agaricales	Hygrophoraceae	Hygrophorus	Hygrophorus_agathosmus_(Fr.)_Fr.	Hygrophorus_agathosmus_(Fr.)_Fr.	43	3.9		12.8632					59.867	59.867	17.217	35	5.5	577
Taylor_et_al_2003	Basidiomycota	Agaricomycetes	Agaricales	Hygrophoraceae	Hygrophorus	Hygrophorus_camarophyllus_(Alb._&_Schwein.)_Dumée,_Grandjean_&_Maire	Hygrophorus_camarophyllus_(Alb._&_Schw._:_Fr.)_Dumée_et_al.	41.9	4.6		10.6268					59.867	59.867	17.217	35	5.5	577
Edmonds_&_Lebo_1998	Basidiomycota	Agaricomycetes	Agaricales	Hygrophoraceae	Hygrophorus	Hygrophorus_olivaceoalbus_(Fr.)_Fr.	Hygrophorus_olivaceoalbus	44	3.43	0.4708	14.966	241.433	16.1321			47.833	47.833	-123.883	160	5.5	2765
Taylor_et_al_2003	Basidiomycota	Agaricomycetes	Agaricales	Hygrophoraceae	Hygrophorus	Hygrophorus_olivaceoalbus_(Fr.)_Fr.	Hygrophorus_olivaceoalbus_(Fr._ex_Fr.)_Fr.	42.2	3.2		15.3854					59.867	59.867	17.217	35	5.5	577
Stark_1972	Basidiomycota	Agaricomycetes	Agaricales	Hygrophoraceae	Hygrophorus		Hygrophorus_sp.	44		0.95		119.649				39.07	39.07	-119.93	2013	6	691
Bučinová_et_al_2014	Basidiomycota	Agaricomycetes	Agaricales	Physalacriaceae	Hymenopellis	Hymenopellis_radicata_(Relhan)_R.H._Petersen	Hymenopellis_radicata	44		0.3005		378.258				48.544	48.544	18.862	500	7.6	759
Bučinová_et_al_2014	Basidiomycota	Agaricomycetes	Agaricales	Physalacriaceae	Hymenopellis	Hymenopellis_radicata_(Relhan)_R.H._Petersen	Hymenopellis_radicata	44		0.4283		265.39				48.542	48.542	18.943	600	6.9	804
Bučinová_et_al_2014	Basidiomycota	Agaricomycetes	Agaricales	Physalacriaceae	Hymenopellis	Hymenopellis_radicata_(Relhan)_R.H._Petersen	Hymenopellis_radicata	44		0.3248		349.959				48.636	48.636	19.069	450	7.4	777
Edmonds_&_Lebo_1998	Basidiomycota	Agaricomycetes	Agaricales	Strophariaceae	Hypholoma	Hypholoma_capnoides_(Fr.)_P._Kumm.	Naematoloma_capnoides	44	3.93	0.7774	13.0619	146.214	11.1939			47.833	47.833	-123.883	160	5.5	2765
Harmon_et_al_1994	Basidiomycota	Agaricomycetes	Agaricales	Strophariaceae	Hypholoma	Hypholoma_capnoides_(Fr.)_P._Kumm.	Naematoloma_capnoides	44	3.03	0.6437	16.9417	176.583	10.423
Johanson_et_al_2004	Basidiomycota	Agaricomycetes	Agaricales	Strophariaceae	Hypholoma	Hypholoma_capnoides_(Fr.)_P._Kumm.	Hypholoma_capnoides	43.39	4.013		12.6144					60.367	60.367	18.217	15	5.4	562
Vetter_1990	Basidiomycota	Agaricomycetes	Agaricales	Strophariaceae	Hypholoma	Hypholoma_capnoides_(Fr.)_P._Kumm.	Hypholoma_capnoides	44		0.8451		134.501
Vogt_&_Edmonds_1980	Basidiomycota	Agaricomycetes	Agaricales	Strophariaceae	Hypholoma	Hypholoma_capnoides_(Fr.)_P._Kumm.	Naematoloma_capnoides	44	2.95	0.37	17.4011	307.207	17.6544		Soil	47.5	47.5	-121.76	210	10	1688
Edmonds_&_Lebo_1998	Basidiomycota	Agaricomycetes	Agaricales	Strophariaceae	Hypholoma	Hypholoma_dispersum_Quél.	Naematoloma_dispersum	44	3.55	0.6527	14.4601	174.148	12.0434			47.833	47.833	-123.883	160	5.5	2765
Campos_2011	Basidiomycota	Agaricomycetes	Agaricales	Strophariaceae	Hypholoma	Hypholoma_fasciculare_(Huds.)_P._Kumm.	Hypholoma_fasciculare_(Huds.:Fr.)_P._Kumm	44		0.442		257.164				39.003	39.003	-4.491	600	15.2	462
Edmonds_&_Lebo_1998	Basidiomycota	Agaricomycetes	Agaricales	Strophariaceae	Hypholoma	Hypholoma_fasciculare_(Huds.)_P._Kumm.	Naematoloma_fasciculare	44	4.15	0.9731	12.3695	116.809	9.44331			47.833	47.833	-123.883	160	5.5	2765
Vetter_1990	Basidiomycota	Agaricomycetes	Agaricales	Strophariaceae	Hypholoma	Hypholoma_lateritium_(Schaeff.)_P._Kumm.	Hypholoma_sublateritium	44		0.5079		223.797
Vetter_1989	Basidiomycota	Agaricomycetes	Agaricales	Pleurotaceae	Hypsizygus	Hypsizygus_elongatipes_(Peck)_H.E._Bigelow	Pleurotus_elongatipes	44		0.6892		164.926
Dimitrijevic_et_al_2016	Basidiomycota	Agaricomycetes	Boletales	Boletaceae	Imleria	Imleria_badia_(Fr.)_Vizzini	Xerocomus_badius	44		0.4571		248.669				43.396	43.396	21.459	950	7.5	762
Falandysz_et_al_2001	Basidiomycota	Agaricomycetes	Boletales	Boletaceae	Imleria	Imleria_badia_(Fr.)_Vizzini	Xerocomus_badius_(Fr.)_KuÈ_hn._ex_Gilb.	44		0.83		136.948
Kojta_et_al_2012	Basidiomycota	Agaricomycetes	Boletales	Boletaceae	Imleria	Imleria_badia_(Fr.)_Vizzini	Xerocomus_badius	44		0.64		177.604
Kojta_et_al_2012	Basidiomycota	Agaricomycetes	Boletales	Boletaceae	Imleria	Imleria_badia_(Fr.)_Vizzini	Xerocomus_badius	44		0.19		598.246
Kojta_et_al_2012	Basidiomycota	Agaricomycetes	Boletales	Boletaceae	Imleria	Imleria_badia_(Fr.)_Vizzini	Xerocomus_badius	44		0.39		291.453
Kojta_et_al_2012	Basidiomycota	Agaricomycetes	Boletales	Boletaceae	Imleria	Imleria_badia_(Fr.)_Vizzini	Xerocomus_badius	44		0.15		757.778
Kottke_et_al_1998	Basidiomycota	Agaricomycetes	Boletales	Boletaceae	Imleria	Imleria_badia_(Fr.)_Vizzini	Xerocomus_badius	44		0.8257		137.661
Koukol_et_al_2008	Basidiomycota	Agaricomycetes	Boletales	Boletaceae	Imleria	Imleria_badia_(Fr.)_Vizzini	Boletus_badius	44		1.07		106.231				48.875	48.875	14.272	1025	5.3	1011
Mleczek_et_al_2015	Basidiomycota	Agaricomycetes	Boletales	Boletaceae	Imleria	Imleria_badia_(Fr.)_Vizzini	Boletus_badius	44		0.69		164.734
Mleczek_et_al_2015	Basidiomycota	Agaricomycetes	Boletales	Boletaceae	Imleria	Imleria_badia_(Fr.)_Vizzini	Boletus_badius	44		0.57		199.415
Rudawska_&_Leski_2005	Basidiomycota	Agaricomycetes	Boletales	Boletaceae	Imleria	Imleria_badia_(Fr.)_Vizzini	Xerocomus_badius	44	4.95	0.57	10.3704	199.415	19.2293			52.7	52.7	15.92	65	8.5	557
Rudawska_&_Leski_2005	Basidiomycota	Agaricomycetes	Boletales	Boletaceae	Imleria	Imleria_badia_(Fr.)_Vizzini	Xerocomus_badius	44	5.5	0.66	9.33333	172.222	18.4524			52.7	52.7	15.92	65	8.5	557
Rudawska_&_Leski_2005	Basidiomycota	Agaricomycetes	Boletales	Boletaceae	Imleria	Imleria_badia_(Fr.)_Vizzini	Xerocomus_badius	44	4.4	0.47	11.6667	241.844	20.7295			52.7	52.7	15.92	65	8.5	557
Taylor_et_al_2003	Basidiomycota	Agaricomycetes	Boletales	Boletaceae	Imleria	Imleria_badia_(Fr.)_Vizzini	Xerocomus_badius_(Fr._:_Fr.)_Gilb.	43.2	5.2		9.69231					59.867	59.867	17.217	35	5.5	577
Taylor_et_al_2003	Basidiomycota	Agaricomycetes	Agaricales	Inocybaceae	Inocybe	Inocybe_acuta_Boud.	Inocybe_acuta_Boud.	43.9	4.8		10.6701					59.867	59.867	17.217	35	5.5	577
Taylor_et_al_2003	Basidiomycota	Agaricomycetes	Agaricales	Inocybaceae	Inocybe	Inocybe_cincinnata_(Fr.)_Quél.	Inocybe_cincinnata_(Fr.)_Quél.	43	4.8		10.4514					59.867	59.867	17.217	35	5.5	577
Taylor_et_al_2003	Basidiomycota	Agaricomycetes	Agaricales	Inocybaceae	Inocybe	Inocybe_geophylla_(Bull.)_P._Kumm.	Inocybe_geophylla_(Sow._ex_Fr.)_Kummer	43	5		10.0333					59.867	59.867	17.217	35	5.5	577
Taylor_et_al_2003	Basidiomycota	Agaricomycetes	Agaricales	Inocybaceae	Inocybe	Inocybe_nitidiuscula_(Britzelm.)_Lapl.	Inocybe_friesii_Heim.	42.9	3.8		13.1711					59.867	59.867	17.217	35	5.5	577
Taylor_et_al_2003	Basidiomycota	Agaricomycetes	Agaricales	Inocybaceae	Inocybe	Inocybe_pseudodestricta_Stangl_&_J._Veselský	Inocybe_pseudodestricta_Stangl._&_Veselsky	43.2	5.3		9.50943					59.867	59.867	17.217	35	5.5	577
Taylor_et_al_2003	Basidiomycota	Agaricomycetes	Agaricales	Inocybaceae	Inocybe	Inocybe_tigrina_R._Heim	Inocybe_tigrina_Heim	43.4	4.8		10.5486					59.867	59.867	17.217	35	5.5	577
Stark_1972	Basidiomycota	Agaricomycetes	Agaricales	Inocybaceae	Inocybe		Inocybe_sp.	44	8.63	0.945	5.94824	120.282	20.2215			39.07	39.07	-119.93	2013	6	691
Vogt_&_Edmonds_1980	Basidiomycota	Agaricomycetes	Agaricales	Inocybaceae	Inocybe		Inocybe_sp.	44	2.4	0.47	21.3889	241.844	11.307		Soil	47.32	47.32	-121.58	1150	4.1	2473
Edmonds_&_Lebo_1998	Basidiomycota	Agaricomycetes	Polyporales	Fomitopsidaceae	Ischnoderma	Ischnoderma_resinosum_(Schrad.)_P._Karst.	Ischnoderma_resinosum	44	3.85	0.2798	13.3333	406.243	30.4682			47.833	47.833	-123.883	160	5.5	2765
Edmonds_&_Lebo_1998	Basidiomycota	Agaricomycetes	Agaricales	Strophariaceae	Kuehneromyces	Kuehneromyces_lignicola_(Peck)_Redhead	Kuhneromyces_lignicola	44	1.25	0.9882	41.0667	115.024	2.80091			47.833	47.833	-123.883	160	5.5	2765
Falandysz_et_al_2001	Basidiomycota	Agaricomycetes	Agaricales	Hydnangiaceae	Laccaria	Laccaria_amethystina_Cooke	Laccaria_amethistina_(Bolt.)_Murr.	44		0.67		169.652
Edmonds_&_Lebo_1998	Basidiomycota	Agaricomycetes	Agaricales	Hydnangiaceae	Laccaria	Laccaria_bicolor_(Maire)_P.D._Orton	Laccaria_bicolor	44	3.65	0.6773		167.823	11.9329			47.833	47.833	-123.883	160	5.5	2765
Taylor_et_al_2003	Basidiomycota	Agaricomycetes	Agaricales	Hydnangiaceae	Laccaria	Laccaria_bicolor_(Maire)_P.D._Orton	Laccaria_bicolor_(Maire)_Orton	43.4	4		12.6583					64.233	64.233	19.767	175	1.5	583
Ayaz_et_al_2011	Basidiomycota	Agaricomycetes	Agaricales	Hydnangiaceae	Laccaria	Laccaria_laccata_(Scop.)_Cooke	Laccaria_laccata	44		0.614		185.125
Liu_et_al_2012	Basidiomycota	Agaricomycetes	Agaricales	Hydnangiaceae	Laccaria	Laccaria_laccata_(Scop.)_Cooke	Laccaria_amethystea	44		0.504		225.529
Vogt_&_Edmonds_1980	Basidiomycota	Agaricomycetes	Agaricales	Hydnangiaceae	Laccaria	Laccaria_laccata_(Scop.)_Cooke	Laccaria_laccata	44	2.58	0.45	19.8966	252.593	12.6952		Soil	47.5	47.5	-121.76	210	10	1688
Taylor_et_al_2003	Basidiomycota	Agaricomycetes	Agaricales	Hydnangiaceae	Laccaria	Laccaria_laccata_(Scop.)_Cooke	Laccaria_laccata_(Scop._ex_Fr.)_Bk._&_Br.	42.6	5.1		9.7451					59.867	59.867	17.217	35	5.5	577
Allen_et_al_2003	Basidiomycota	Agaricomycetes	Russulales	Russulaceae	Lactarius	Lactarius_alnicola_A.H._Sm.	Lactarius_alnicola	44	4.1		12.5203					33.375	33.375	-116.621	1410	12.7	591
Taylor_et_al_2003	Basidiomycota	Agaricomycetes	Russulales	Russulaceae	Lactarius	Lactarius_aurantiacus_(Pers.)_Gray	Lactarius_mitissimus_Fr.	44.1	3.8		13.5395					59.867	59.867	17.217	35	5.5	577
Taylor_et_al_2003	Basidiomycota	Agaricomycetes	Russulales	Russulaceae	Lactarius	Lactarius_badiosanguineus_Kühner_&_Romagn.	Lactarius_badiosanguinea_Kuehn._&_Rom.	44.4	4.2		12.3333					59.867	59.867	17.217	35	5.5	577
Taylor_et_al_2003	Basidiomycota	Agaricomycetes	Russulales	Russulaceae	Lactarius	Lactarius_camphoratus_(Bull.)_Fr.	Lactarius_camphoratus_(Bull.)_ex_Fr.	44.8	4.5		11.6148					59.867	59.867	17.217	35	5.5	577
Allen_et_al_2003	Basidiomycota	Agaricomycetes	Russulales	Russulaceae	Lactarius	Lactarius_camphoratus_(Bull.)_Fr.	Lactarius_fragilis	44	2.3		22.3188					33.375	33.375	-116.621	1410	12.7	591
Washizuka_1987	Basidiomycota	Agaricomycetes	Russulales	Russulaceae	Lactarius	Lactarius_chrysorrheus_Fr.	Lactarius_chrysorrheus	44	4.4	0.3	11.6667	378.889	32.4762			33.16	33.16	131.54	150	15.9	1787
Tel_et_al_2014	Basidiomycota	Agaricomycetes	Russulales	Russulaceae	Lactarius	Lactarius_deliciosus_(L.)_Gray	Lactarius_delicious	44		0.1965		578.456
Falandysz_et_al_2001	Basidiomycota	Agaricomycetes	Russulales	Russulaceae	Lactarius	Lactarius_deliciosus_(L.)_Gray	Lactarius_deliciosus_(L.)_S.F._Gray	44		0.83		136.948
Rudawska_&_Leski_2005	Basidiomycota	Agaricomycetes	Russulales	Russulaceae	Lactarius	Lactarius_deliciosus_(L.)_Gray	Lactarius_deliciosus	44	4.24	0.44	12.1069	258.333	21.3377			52.7	52.7	15.92	65	8.5	557
Rudawska_&_Leski_2005	Basidiomycota	Agaricomycetes	Russulales	Russulaceae	Lactarius	Lactarius_deliciosus_(L.)_Gray	Lactarius_deliciosus	44	4.55	0.66	11.2821	172.222	15.2652			52.7	52.7	15.92	65	8.5	557
Rudawska_&_Leski_2005	Basidiomycota	Agaricomycetes	Russulales	Russulaceae	Lactarius	Lactarius_deliciosus_(L.)_Gray	Lactarius_deliciosus	44	3.83	0.23	13.403	494.203	36.8727			52.7	52.7	15.92	65	8.5	557
Taylor_et_al_2003	Basidiomycota	Agaricomycetes	Russulales	Russulaceae	Lactarius	Lactarius_deliciosus_(L.)_Gray	Lactarius_deliciosus_Fr.	45.8	3.9		13.7009					59.867	59.867	17.217	35	5.5	577
Vogt_&_Edmonds_1980	Basidiomycota	Agaricomycetes	Russulales	Russulaceae	Lactarius	Lactarius_deliciosus_(L.)_Gray	Lactarius_deliciosus	44	2.76	0.56	18.599	202.976	10.9133		Soil	47.5	47.5	-121.76	210	10	1688
Johanson_et_al_2004	Basidiomycota	Agaricomycetes	Russulales	Russulaceae	Lactarius	Lactarius_deterrimus_Gröger	Lactarius_deterrimus	46.11	2.654		20.2694					60.367	60.367	18.217	15	5.4	562
Taylor_et_al_2003	Basidiomycota	Agaricomycetes	Russulales	Russulaceae	Lactarius	Lactarius_deterrimus_Gröger	Lactarius_deterrimus_Groeger	45.2	4.2		12.5556					59.867	59.867	17.217	35	5.5	577
Taylor_et_al_2003	Basidiomycota	Agaricomycetes	Russulales	Russulaceae	Lactarius	Lactarius_fuliginosus_(Fr.)_Fr.	Lactarius_fuliginosus_Fr.	44.9	3.6		14.5509					59.867	59.867	17.217	35	5.5	577
Taylor_et_al_2003	Basidiomycota	Agaricomycetes	Russulales	Russulaceae	Lactarius	Lactarius_glyciosmus_(Fr.)_Fr.	Lactarius_glyciosmus_Fr.	44.5	3.8		13.6623					59.867	59.867	17.217	35	5.5	577
Washizuka_1987	Basidiomycota	Agaricomycetes	Russulales	Russulaceae	Lactarius	Lactarius_hatsudake_Nobuj._Tanaka	Lactarius_hatsudake_Nobuj._Tanaka	44	4.5	0.1	11.4074	1136.67	99.6429			33.21	33.21	131.77	100	15.6	1800
Taylor_et_al_2003	Basidiomycota	Agaricomycetes	Russulales	Russulaceae	Lactarius	Lactarius_helvus_(Fr.)_Fr.	Lactarius_helvus_Fr.	43.7	4.3		11.8566					59.867	59.867	17.217	35	5.5	577
Vogt_&_Edmonds_1980	Basidiomycota	Agaricomycetes	Russulales	Russulaceae	Lactarius	Lactarius_mucidus_Burl.	Lactarius_mucidus	44	2.75	0.59	18.6667	192.655	10.3208		Soil	47.32	47.32	-121.58	1150	4.1	2473
Taylor_et_al_2003	Basidiomycota	Agaricomycetes	Russulales	Russulaceae	Lactarius	Lactarius_musteus_Fr.	Lactarius_musteus_Fr.	43.6	3.1		16.4086					59.867	59.867	17.217	35	5.5	577
Lavola_et_al_2011	Basidiomycota	Agaricomycetes	Russulales	Russulaceae	Lactarius	Lactarius_necator_(Bull.)_Pers.	Lactarius_necator	44		0.51		222.876
Taylor_et_al_2003	Basidiomycota	Agaricomycetes	Russulales	Russulaceae	Lactarius	Lactarius_necator_(Bull.)_Pers.	Lactarius_necator_(Bull._em_Pers._ex_Fr.)_Karst.	44.5	3.5		14.8333					59.867	59.867	17.217	35	5.5	577
Taylor_et_al_2003	Basidiomycota	Agaricomycetes	Russulales	Russulaceae	Lactarius	Lactarius_obscuratus_(Lasch)_Fr.	Lactarius_obscuratus_(Lasch)_Fr.	43	5.7		8.80117					59.867	59.867	17.217	35	5.5	577
Cvetkovic_et_al_2015	Basidiomycota	Agaricomycetes	Russulales	Russulaceae	Lactarius	Lactarius_piperatus_(L.)_Pers.	Lactarius_piperatus	44		0.5527		205.657				42.978	42.978	22.564	750	8.9	602
Gençcelep_et_al_2009	Basidiomycota	Agaricomycetes	Russulales	Russulaceae	Lactarius	Lactarius_piperatus_(L.)_Pers.	Lactarius_piperatus_(L.)_Pers.	44		0.312		364.316
Vetter_1990	Basidiomycota	Agaricomycetes	Russulales	Russulaceae	Lactarius	Lactarius_piperatus_(L.)_Pers.	Lactarius_piperatus	44		0.4376		259.75
Edmonds_&_Lebo_1998	Basidiomycota	Agaricomycetes	Russulales	Russulaceae	Lactarius	Lactarius_pseudomucidus_Hesler_&_A.H._Sm.	Lactarius_pseudomucidus	44	3.66	0.5381	14.0255	211.237	15.0609			47.833	47.833	-123.883	160	5.5	2765
Taylor_et_al_2003	Basidiomycota	Agaricomycetes	Russulales	Russulaceae	Lactarius	Lactarius_repraesentaneus_Britzelm.	Lactarius_repraesentaneus_Britz	44.1	3.2		16.0781					59.867	59.867	17.217	35	5.5	577
Lavola_et_al_2011	Basidiomycota	Agaricomycetes	Russulales	Russulaceae	Lactarius	Lactarius_rufus_(Scop.)_Fr.	Lactarius_rufus	44		0.61		186.339
Rudawska_&_Leski_2005	Basidiomycota	Agaricomycetes	Russulales	Russulaceae	Lactarius	Lactarius_rufus_(Scop.)_Fr.	Lactarius_rufus	44	2.94	0.42	17.4603	270.635	15.5			52.7	52.7	15.92	65	8.5	557
Rudawska_&_Leski_2005	Basidiomycota	Agaricomycetes	Russulales	Russulaceae	Lactarius	Lactarius_rufus_(Scop.)_Fr.	Lactarius_rufus	44	3.6	0.51	14.2593	222.876	15.6303			52.7	52.7	15.92	65	8.5	557
Rudawska_&_Leski_2005	Basidiomycota	Agaricomycetes	Russulales	Russulaceae	Lactarius	Lactarius_rufus_(Scop.)_Fr.	Lactarius_rufus	44	2.38	0.33	21.5686	344.444	15.9697			52.7	52.7	15.92	65	8.5	557
Taylor_et_al_2003	Basidiomycota	Agaricomycetes	Russulales	Russulaceae	Lactarius	Lactarius_rufus_(Scop.)_Fr.	Lactarius_rufus_(Scop.)_Fr.	44.2	3.6		14.3241					64.233	64.233	19.767	175	1.5	583
Taylor_et_al_2003	Basidiomycota	Agaricomycetes	Russulales	Russulaceae	Lactarius	Lactarius_rufus_(Scop.)_Fr.	Lactarius_rufus_(Scop.)_Fr.	44	3.9		13.1624					59.867	59.867	17.217	35	5.5	577
Tel_et_al_2014	Basidiomycota	Agaricomycetes	Russulales	Russulaceae	Lactarius	Lactarius_salmonicolor_R._Heim_&_Leclair	Lactarius_salmonicolor	44		0.2429		467.957
Vogt_&_Edmonds_1980	Basidiomycota	Agaricomycetes	Russulales	Russulaceae	Lactarius	Lactarius_sanguifluus_(Paulet)_Fr.	Lactarius_sanguifluus	44	2.81	0.63	18.2681	180.423	9.87642		Soil	47.5	47.5	-121.76	210	10	1688
Johanson_et_al_2004	Basidiomycota	Agaricomycetes	Russulales	Russulaceae	Lactarius	Lactarius_scrobiculatus_(Scop.)_Fr.	Lactarius_scrobiculatus	45.56	3.355		15.843					60.367	60.367	18.217	15	5.4	562
Taylor_et_al_2003	Basidiomycota	Agaricomycetes	Russulales	Russulaceae	Lactarius	Lactarius_scrobiculatus_(Scop.)_Fr.	Lactarius_scrobiculatus_(Scop._ex_Fr.)_Fr.	45.1	3.3		15.9444					59.867	59.867	17.217	35	5.5	577
Lavola_et_al_2011	Basidiomycota	Agaricomycetes	Russulales	Russulaceae	Lactarius	Lactarius_theiogalus_(Bull.)_Gray	Lactarius_thejogalus	44		0.71		160.094
Taylor_et_al_2003	Basidiomycota	Agaricomycetes	Russulales	Russulaceae	Lactarius	Lactarius_theiogalus_(Bull.)_Gray	Lactarius_theiogalus_(Bull_:_Fr.)_SF_Gray	44.4	4.8		10.7917					59.867	59.867	17.217	35	5.5	577
Taylor_et_al_2003	Basidiomycota	Agaricomycetes	Russulales	Russulaceae	Lactarius	Lactarius_torminosus_(Schaeff.)_Gray	Lactarius_torminosus_(Schff._ex_Fr.)_S.F._Gray	44.2	3.8		13.5702					59.867	59.867	17.217	35	5.5	577
Johanson_et_al_2004	Basidiomycota	Agaricomycetes	Russulales	Russulaceae	Lactarius	Lactarius_trivialis_(Fr.)_Fr.	Lactarius_trivialis	45.71	2.96		18.0163					60.367	60.367	18.217	15	5.4	562
Lavola_et_al_2011	Basidiomycota	Agaricomycetes	Russulales	Russulaceae	Lactarius	Lactarius_trivialis_(Fr.)_Fr.	Lactarius_trivialis	44		0.41		277.236
Nikkarinen_&_Mertanen_2004	Basidiomycota	Agaricomycetes	Russulales	Russulaceae	Lactarius	Lactarius_trivialis_(Fr.)_Fr.	Lactarius_trivialis	46.12	3.88	0.4413	13.8677	269.983	19.4685			62.93	62.93	29.09	150	2	635
Nikkarinen_&_Mertanen_2004	Basidiomycota	Agaricomycetes	Russulales	Russulaceae	Lactarius	Lactarius_trivialis_(Fr.)_Fr.	Lactarius_trivialis	45.9	3.7	0.4092	14.473	289.773	20.0216			62.11	62.11	25.98	150	3.4	645
Taylor_et_al_2003	Basidiomycota	Agaricomycetes	Russulales	Russulaceae	Lactarius	Lactarius_trivialis_(Fr.)_Fr.	Lactarius_trivialis_Fr.	45.4	3.9		13.5812					59.867	59.867	17.217	35	5.5	577
Taylor_et_al_2003	Basidiomycota	Agaricomycetes	Russulales	Russulaceae	Lactarius	Lactarius_uvidus_(Fr.)_Fr.	Lactarius_uvidus_Fr.	45.2	4.1		12.8618					59.867	59.867	17.217	35	5.5	577
Taylor_et_al_2003	Basidiomycota	Agaricomycetes	Russulales	Russulaceae	Lactarius	Lactarius_vietus_(Fr.)_Fr.	Lactarius_vietus_Fr.	44.5	3.9		13.312					59.867	59.867	17.217	35	5.5	577
Kottke_et_al_1998	Basidiomycota	Agaricomycetes	Russulales	Russulaceae	Lactarius		Lactarius_sp.	44		0.3829		296.857
Edmonds_&_Lebo_1998	Basidiomycota	Agaricomycetes	Polyporales	Fomitopsidaceae	Laetiporus	Laetiporus_sulphureus_(Bull.)_Murrill	Laetiporus_sulphureus	44	2.97		17.284					47.833	47.833	-123.883	160	5.5	2765
Kovács_&_Vetter_2015	Basidiomycota	Agaricomycetes	Polyporales	Fomitopsidaceae	Laetiporus	Laetiporus_sulphureus_(Bull.)_Murrill	Laetiporus_sulphureus	44		0.53		214.465
Kovács_&_Vetter_2015	Basidiomycota	Agaricomycetes	Polyporales	Fomitopsidaceae	Laetiporus	Laetiporus_sulphureus_(Bull.)_Murrill	Laetiporus_sulphureus	44		0.448		253.72
Tel_et_al_2014	Basidiomycota	Agaricomycetes	Polyporales	Fomitopsidaceae	Laetiporus	Laetiporus_sulphureus_(Bull.)_Murrill	Laetiporus_sulphureus	44		0.357		318.394
Vetter_1990	Basidiomycota	Agaricomycetes	Polyporales	Fomitopsidaceae	Laetiporus	Laetiporus_sulphureus_(Bull.)_Murrill	Laetiporus_sulphureus	44		0.4484		253.494
Dimitrijevic_et_al_2016	Basidiomycota	Agaricomycetes	Boletales	Boletaceae	Leccinellum	Leccinellum_crocipodium_(Letell.)_Della_Maggiora_&_Trassin.	Leccinum_crocipodium	44		0.6383		178.077				43.396	43.396	21.459	950	7.5	762
Falandysz_et_al_2001	Basidiomycota	Agaricomycetes	Boletales	Boletaceae	Leccinum	Leccinellum_griseum_(Quél.)_Bresinsky_&_Manfr._Binder	Leccinum_griseum_(Quél.)_Sing.	44		0.73		155.708
Taylor_et_al_2003	Basidiomycota	Agaricomycetes	Boletales	Boletaceae	Leccinum	Leccinum_aurantiacum_(Bull.)_Gray	Leccinum_aurantiacum_(Bull._ex_St._Am.)_S.F._Gray	42.5	4.5		11.0185					59.867	59.867	17.217	35	5.5	577
Jarzyńska_&_Falandysz_2012	Basidiomycota	Agaricomycetes	Boletales	Boletaceae	Leccinum	Leccinum_duriusculum_(Schulzer_ex_Kalchbr.)_Singer	Leccinum_duriusculum	44		0.58		195.977			Soil
Jarzyńska_&_Falandysz_2012	Basidiomycota	Agaricomycetes	Boletales	Boletaceae	Leccinum	Leccinum_duriusculum_(Schulzer_ex_Kalchbr.)_Singer	Leccinum_duriusculum	44		0.16		710.417			Soil
Taylor_et_al_2003	Basidiomycota	Agaricomycetes	Boletales	Boletaceae	Leccinum	Leccinum_holopus_(Rostk.)_Watling	Leccinum_holopus_(Rostk.)_Watl	42.9	3.4		14.7206					59.867	59.867	17.217	35	5.5	577
Taylor_et_al_2003	Basidiomycota	Agaricomycetes	Boletales	Boletaceae	Leccinum	Leccinum_molle_(Bon)_Bon_	Leccinum_molle_(Bon)_Bon	43.2	3.1		16.2581					64.233	64.233	19.767	175	1.5	583
Dimitrijevic_et_al_2016	Basidiomycota	Agaricomycetes	Boletales	Boletaceae	Leccinum	Leccinum_pseudoscabrum_(Kallenb.)_Šutara	Leccinum_pseudoscaber	44		1.0737		105.864				43.396	43.396	21.459	950	7.5	762
Rudawska_&_Leski_2005	Basidiomycota	Agaricomycetes	Boletales	Boletaceae	Leccinum	Leccinum_scabrum_(Bull.)_Gray	Leccinum_scabrum	44	2.21	0.14	23.2278	811.905	34.9541			52.7	52.7	15.92	65	8.5	557
Rudawska_&_Leski_2005	Basidiomycota	Agaricomycetes	Boletales	Boletaceae	Leccinum	Leccinum_scabrum_(Bull.)_Gray	Leccinum_scabrum	44	1.71	0.12	30.0195	947.222	31.5536			52.7	52.7	15.92	65	8.5	557
Rudawska_&_Leski_2005	Basidiomycota	Agaricomycetes	Boletales	Boletaceae	Leccinum	Leccinum_scabrum_(Bull.)_Gray	Leccinum_scabrum	44	2.71	0.16	18.9422	710.417	37.5045			52.7	52.7	15.92	65	8.5	557
Taylor_et_al_2003	Basidiomycota	Agaricomycetes	Boletales	Boletaceae	Leccinum	Leccinum_scabrum_(Bull.)_Gray	Leccinum_scabrum_(Bull._Ex_Fr.)_S.F._Gray	44.9	4.6		11.3877					64.233	64.233	19.767	175	1.5	583
Taylor_et_al_2003	Basidiomycota	Agaricomycetes	Boletales	Boletaceae	Leccinum	Leccinum_scabrum_(Bull.)_Gray	Leccinum_scabrum_(Bull._ex_Fr.)_S.F._Gray	44	4		12.8333					59.867	59.867	17.217	35	5.5	577
Vetter_1993	Basidiomycota	Agaricomycetes	Boletales	Boletaceae	Leccinum	Leccinum_scabrum_(Bull.)_Gray	Leccinum_scabrum	44		0.69		164.734
Zhang_et_al_2013	Basidiomycota	Agaricomycetes	Boletales	Boletaceae	Leccinum	Leccinum_scabrum_(Bull.)_Gray	Leccinum_scabrum	44		0.61		186.339			Soil	50.736	50.736	15.74	550	1.6	1095
Zhang_et_al_2013	Basidiomycota	Agaricomycetes	Boletales	Boletaceae	Leccinum	Leccinum_scabrum_(Bull.)_Gray	Leccinum_scabrum	44		0.22		516.667			Soil	50.736	50.736	15.74	550	1.6	1095
Taylor_et_al_2003	Basidiomycota	Agaricomycetes	Boletales	Boletaceae	Leccinum	Leccinum_variicolor_Watling	Leccinum_variicolor_Watl.	43.5	4.6		11.0326					64.233	64.233	19.767	175	1.5	583
Taylor_et_al_2003	Basidiomycota	Agaricomycetes	Boletales	Boletaceae	Leccinum	Leccinum_variicolor_Watling	Leccinum_variicolor_Watl._	42.3	4.7		10.5					59.867	59.867	17.217	35	5.5	577
Falandysz_et_al_2001	Basidiomycota	Agaricomycetes	Boletales	Boletaceae	Leccinum	Leccinum_versipelle_(Fr._&_Hök)_Snell	Leccinum_versipelle_(Fr.)_Snell	44		0.9		126.296
Falandysz_et_al_2001	Basidiomycota	Agaricomycetes	Boletales	Boletaceae	Leccinum	Leccinum_versipelle_(Fr._&_Hök)_Snell	Leccinum_scabrum_(Bull.:_Fr.)_S.F._Gray	44		0.77		147.619
Gençcelep_et_al_2009	Basidiomycota	Agaricomycetes	Boletales	Boletaceae	Leccinum	Leccinum_versipelle_(Fr._&_Hök)_Snell	Leccinum_scabrum_(Bull.)_Gray_var._scabrum	44		0.327		347.604
Taylor_et_al_2003	Basidiomycota	Agaricomycetes	Boletales	Boletaceae	Leccinum	Leccinum_versipelle_(Fr._&_Hök)_Snell	Leccinum_versipelle_(Fr.)_Snell	44.9	4.4		11.9053					64.233	64.233	19.767	175	1.5	583
Taylor_et_al_2003	Basidiomycota	Agaricomycetes	Boletales	Boletaceae	Leccinum	Leccinum_versipelle_(Fr._&_Hök)_Snell	Leccinum_versipelle_(Fr.)_Snell	42.4	4.1		12.065					59.867	59.867	17.217	35	5.5	577
Taylor_et_al_2003	Basidiomycota	Agaricomycetes	Boletales	Boletaceae	Leccinum	Leccinum_vulpinum_Watling	Leccinum_vulpinum_Watl.	42	4.4		11.1364					59.867	59.867	17.217	35	5.5	577
Colen_et_al_2014	Basidiomycota	Agaricomycetes	Agaricales	Omphalotaceae	Lentinula	Lentinula_edodes_(Berk.)_Pegler	Lentinus_edodes	44		0.5354		212.302
George_et_al_2014	Basidiomycota	Agaricomycetes	Agaricales	Omphalotaceae	Lentinula	Lentinula_edodes_(Berk.)_Pegler	Lentinula_edodes_LE6	44		0.3201		355.097
George_et_al_2014	Basidiomycota	Agaricomycetes	Agaricales	Omphalotaceae	Lentinula	Lentinula_edodes_(Berk.)_Pegler	Lentinula_edodes_LE013	44		0.6011		189.098
George_et_al_2014	Basidiomycota	Agaricomycetes	Agaricales	Omphalotaceae	Lentinula	Lentinula_edodes_(Berk.)_Pegler	Lentinula_edodes_LE015	44		0.8184		138.889
George_et_al_2014	Basidiomycota	Agaricomycetes	Agaricales	Omphalotaceae	Lentinula	Lentinula_edodes_(Berk.)_Pegler	Lentinula_edodes_LE054	44		0.3262		348.457
George_et_al_2014	Basidiomycota	Agaricomycetes	Agaricales	Omphalotaceae	Lentinula	Lentinula_edodes_(Berk.)_Pegler	Lentinula_edodes	44		3.45		32.9469
George_et_al_2014	Basidiomycota	Agaricomycetes	Agaricales	Omphalotaceae	Lentinula	Lentinula_edodes_(Berk.)_Pegler	Lentinula_edodes	44		3.38		33.6292
George_et_al_2014	Basidiomycota	Agaricomycetes	Agaricales	Omphalotaceae	Lentinula	Lentinula_edodes_(Berk.)_Pegler	Lentinula_edodes	44		3.96		28.7037
George_et_al_2014	Basidiomycota	Agaricomycetes	Agaricales	Omphalotaceae	Lentinula	Lentinula_edodes_(Berk.)_Pegler	Lentinula_edodes	44		2.54		44.7507
George_et_al_2014	Basidiomycota	Agaricomycetes	Agaricales	Omphalotaceae	Lentinula	Lentinula_edodes_(Berk.)_Pegler	Lentinula_edodes	44		3.55		32.0188
George_et_al_2014	Basidiomycota	Agaricomycetes	Agaricales	Omphalotaceae	Lentinula	Lentinula_edodes_(Berk.)_Pegler	Lentinula_edodes	44		1.94		58.5911
George_et_al_2014	Basidiomycota	Agaricomycetes	Agaricales	Omphalotaceae	Lentinula	Lentinula_edodes_(Berk.)_Pegler	Lentinula_edodes	44		3.84		29.6007
George_et_al_2014	Basidiomycota	Agaricomycetes	Agaricales	Omphalotaceae	Lentinula	Lentinula_edodes_(Berk.)_Pegler	Lentinula_edodes	44		3.54		32.1092
George_et_al_2014	Basidiomycota	Agaricomycetes	Agaricales	Omphalotaceae	Lentinula	Lentinula_edodes_(Berk.)_Pegler	Lentinula_edodes	44		1.41		80.6147
George_et_al_2014	Basidiomycota	Agaricomycetes	Agaricales	Omphalotaceae	Lentinula	Lentinula_edodes_(Berk.)_Pegler	Lentinula_edodes	44		0.78		145.726
Vetter_1995	Basidiomycota	Agaricomycetes	Agaricales	Omphalotaceae	Lentinula	Lentinula_edodes_(Berk.)_Pegler	Lentinula_edodes	44		0.8245		137.861
Vetter_1995	Basidiomycota	Agaricomycetes	Agaricales	Omphalotaceae	Lentinula	Lentinula_edodes_(Berk.)_Pegler	Lentinula_edodes	44		0.4415		257.456
Vetter_et_al_2005	Basidiomycota	Agaricomycetes	Agaricales	Omphalotaceae	Lentinula	Lentinula_edodes_(Berk.)_Pegler	Lentinula_edodes	44		0.7412		153.355
Vetter_et_al_2005	Basidiomycota	Agaricomycetes	Agaricales	Omphalotaceae	Lentinula	Lentinula_edodes_(Berk.)_Pegler	Lentinula_edodes	44		0.3772		301.343
Singdevsachan_et_al_2013	Basidiomycota	Agaricomycetes	Polyporales	Polyporaceae	Lentinus	Lentinus_sajor-caju_(Fr.)_Fr.	Lentinus_sajor-caju	44		0.1		1136.67
Gençcelep_et_al_2009	Basidiomycota	Agaricomycetes	Polyporales	Polyporaceae	Lentinus	Lentinus_tigrinus_(Bull.)_Fr.	Lentinus_tigrinus_(Bull.)_Fr.	44		0.332		342.369
Nnorom_et_al_2013	Basidiomycota	Agaricomycetes	Polyporales	Polyporaceae	Lentinus	Lentinus_tuber-regium_(Fr.)_Fr.	Pleurotus_tuber-regium	44		0.25		454.667
Nnorom_et_al_2013	Basidiomycota	Agaricomycetes	Polyporales	Polyporaceae	Lentinus	Lentinus_tuber-regium_(Fr.)_Fr.	Pleurotus_tuber-regium	44		0.19		598.246
Gençcelep_et_al_2009	Basidiomycota	Agaricomycetes	Agaricales	Tricholomataceae	Lepista	Lepista_nuda_(Bull.)_Cooke	Lepista_nuda_(Bull.)_Cooke_	44		0.278		408.873
Vetter_1990	Basidiomycota	Agaricomycetes	Agaricales	Tricholomataceae	Lepista	Lepista_nuda_(Bull.)_Cooke	Lepista_nuda	44		1.9382		58.6455
Ayaz_et_al_2011	Basidiomycota	Agaricomycetes	Agaricales	Tricholomataceae	Lepista	Lepista_nuda_(Bull.)_Cooke	Lepista_nuda	44		1.24		91.6667
Falandysz_et_al_2001	Basidiomycota	Agaricomycetes	Agaricales	Tricholomataceae	Lepista	Lepista_personata_(Fr.)_Cooke	Lepista_saeva_(Fr.)_P.D._Orton	44		2.5		45.4667
Gençcelep_et_al_2009	Basidiomycota	Agaricomycetes	Agaricales	Tricholomataceae	Lepista	Lepista_personata_(Fr.)_Cooke	Lepista_personata_(Fr.)_Cooke	44		0.31		366.667
Tel_et_al_2014	Basidiomycota	Agaricomycetes	Agaricales	Tricholomataceae	Lepista	Lepista_personata_(Fr.)_Cooke	Lepista_personata	44		0.5179		219.476
Lodge_1987	Basidiomycota	Agaricomycetes	Agaricales	Tricholomataceae	Lepista	Lepista_subisabellina_(Murrill)_Pegler	Lepista_subisabellina	47.07	5.04		10.8958					18.32	18.32	-65.82	350	23	2574
Gençcelep_et_al_2009	Basidiomycota	Agaricomycetes	Agaricales	Agaricaceae	Leucoagaricus	Leucoagaricus_nympharum_(Kalchbr.)_Bon	Leucoagaricus_nympharum_(Kalchbr.)_Bon	44		0.358		317.505
Ayaz_et_al_2011	Basidiomycota	Agaricomycetes	Agaricales	Tricholomataceae	Leucopaxillus	Leucopaxillus_giganteus_(Sowerby)_Singer	Leucopaxillus_giganteus	44		1.4		81.1905
Tel_et_al_2014	Basidiomycota	Agaricomycetes	Agaricales	Agaricaceae	Lycoperdon	Lycoperdon_caudatum_J._Schröt.	Lycoperdon_pedicellatum	44		0.5578		203.777
Taylor_et_al_2003	Basidiomycota	Agaricomycetes	Agaricales	Agaricaceae	Lycoperdon	Lycoperdon_nigrescens_Pers.	Lycoperdon_foetidum_Bonord.	44.1	9		5.71667					59.867	59.867	17.217	35	5.5	577
Tel_et_al_2014	Basidiomycota	Agaricomycetes	Agaricales	Agaricaceae	Lycoperdon	Lycoperdon_nigrescens_Pers.	Lycoperdon_foetidum	44		0.5151		220.669
Gençcelep_et_al_2009	Basidiomycota	Agaricomycetes	Agaricales	Agaricaceae	Lycoperdon	Lycoperdon_perlatum_Pers.	Lycoperdon_perlatum_Pers.	44		0.208		546.474
Washizuka_1987	Basidiomycota	Agaricomycetes	Agaricales	Agaricaceae	Lycoperdon	Lycoperdon_perlatum_Pers.	Lycoperdon_perlatum_Pers.	44	8.7	2.2	5.90038	51.6667	8.75649			33.16	33.16	131.73	300	14.6	1937
Washizuka_1987	Basidiomycota	Agaricomycetes	Agaricales	Agaricaceae	Lycoperdon	Lycoperdon_perlatum_Pers.	Lycoperdon_perlatum_Pers.	44	7.5	0.4	6.84444	284.167	41.5179			33.21	33.21	131.77	100	15.6	1800
Washizuka_1987	Basidiomycota	Agaricomycetes	Agaricales	Agaricaceae	Lycoperdon	Lycoperdon_perlatum_Pers.	Lycoperdon_perlatum_Pers.	44	8.6	1.9	5.96899	59.8246	10.0226			33.16	33.16	131.54	150	15.9	1787
Washizuka_1987	Basidiomycota	Agaricomycetes	Agaricales	Agaricaceae	Lycoperdon	Lycoperdon_perlatum_Pers.	Lycoperdon_perlatum_Pers.	44	7.7	0.8	6.66667	142.083	21.3125			33.16	33.16	131.54	150	15.9	1787
Gençcelep_et_al_2009	Basidiomycota	Agaricomycetes	Agaricales	Agaricaceae	Lycoperdon	Lycoperdon_pratense_Pers.	Vascellum_pratense_(Pers.)_Kreisel	44		0.112		1014.88
Vogt_&_Edmonds_1980	Basidiomycota	Agaricomycetes	Agaricales	Agaricaceae	Lycoperdon	Lycoperdon_pyriforme_Schaeff.	Lycoperdon_pyriforme	44	4.87	0.2	10.5407	568.333	53.9179		Soil	47.5	47.5	-121.76	210	10	1688
Gençcelep_et_al_2009	Basidiomycota	Agaricomycetes	Agaricales	Agaricaceae	Lycoperdon	Lycoperdon_utriforme_Bull.	Handkea_utriformis_(Bull.)_Kreisel	44		0.389		292.202
Vogt_&_Edmonds_1980	Basidiomycota	Agaricomycetes	Agaricales	Agaricaceae	Lycoperdon		Lycoperdon_sp.	44	6.6	1.21	7.77778	93.9394	12.0779		Soil	47.5	47.5	-121.76	210	10	1688
Washizuka_1987	Basidiomycota	Agaricomycetes	Agaricales	Lyophyllaceae	Lyophyllum		Lyophyllum_sp.	44	15.4	1.3	3.33333	87.4359	26.2308			33.16	33.16	131.54	150	15.9	1787
Falandysz_et_al_2001	Basidiomycota	Agaricomycetes	Agaricales	Agaricaceae	Macrolepiota	Macrolepiota_procera_(Scop.)_Singer	Macrolepiota_procera_(Scop.:_Fr.)_Sing.	44		1.2		94.7222
Gençcelep_et_al_2009	Basidiomycota	Agaricomycetes	Agaricales	Agaricaceae	Macrolepiota	Macrolepiota_procera_(Scop.)_Singer	Macrolepiota_procera_(Scop.)_Singer_var._procera	44		0.264		430.556
Gucia_et_al_2012a	Basidiomycota	Agaricomycetes	Agaricales	Agaricaceae	Macrolepiota	Macrolepiota_procera_(Scop.)_Singer	Macrolepiota_procera_(Scop.:_Fr.)_Sing	44		1.4		81.1905
Gucia_et_al_2012a	Basidiomycota	Agaricomycetes	Agaricales	Agaricaceae	Macrolepiota	Macrolepiota_procera_(Scop.)_Singer	Macrolepiota_procera_(Scop.:_Fr.)_Sing	44		1.4		81.1905
Gucia_et_al_2012a	Basidiomycota	Agaricomycetes	Agaricales	Agaricaceae	Macrolepiota	Macrolepiota_procera_(Scop.)_Singer	Macrolepiota_procera_(Scop.:_Fr.)_Sing	44		1.4		81.1905
Gucia_et_al_2012a	Basidiomycota	Agaricomycetes	Agaricales	Agaricaceae	Macrolepiota	Macrolepiota_procera_(Scop.)_Singer	Macrolepiota_procera_(Scop.:_Fr.)_Sing	44		1.8		63.1481
Gucia_et_al_2012a	Basidiomycota	Agaricomycetes	Agaricales	Agaricaceae	Macrolepiota	Macrolepiota_procera_(Scop.)_Singer	Macrolepiota_procera_(Scop.:_Fr.)_Sing	44		1.3		87.4359
Gucia_et_al_2012b	Basidiomycota	Agaricomycetes	Agaricales	Agaricaceae	Macrolepiota	Macrolepiota_procera_(Scop.)_Singer	Macrolepiota_procera_(Scop._Fr.)_Singer	44		1.5		75.7778			Soil
Gucia_et_al_2012b	Basidiomycota	Agaricomycetes	Agaricales	Agaricaceae	Macrolepiota	Macrolepiota_procera_(Scop.)_Singer	Macrolepiota_procera_(Scop._Fr.)_Singer	44		0.8		142.083			Soil
Gucia_et_al_2012b	Basidiomycota	Agaricomycetes	Agaricales	Agaricaceae	Macrolepiota	Macrolepiota_procera_(Scop.)_Singer	Macrolepiota_procera_(Scop._Fr.)_Singer	44		1.1		103.333			Soil
Gucia_et_al_2012b	Basidiomycota	Agaricomycetes	Agaricales	Agaricaceae	Macrolepiota	Macrolepiota_procera_(Scop.)_Singer	Macrolepiota_procera_(Scop._Fr.)_Singer	44		0.69		164.734			Soil
Gucia_et_al_2012b	Basidiomycota	Agaricomycetes	Agaricales	Agaricaceae	Macrolepiota	Macrolepiota_procera_(Scop.)_Singer	Macrolepiota_procera_(Scop._Fr.)_Singer	44		1.2		94.7222			Soil
Gucia_et_al_2012b	Basidiomycota	Agaricomycetes	Agaricales	Agaricaceae	Macrolepiota	Macrolepiota_procera_(Scop.)_Singer	Macrolepiota_procera_(Scop._Fr.)_Singer	44		0.68		167.157			Soil
Gucia_et_al_2012b	Basidiomycota	Agaricomycetes	Agaricales	Agaricaceae	Macrolepiota	Macrolepiota_procera_(Scop.)_Singer	Macrolepiota_procera_(Scop._Fr.)_Singer	44		1.2		94.7222			Soil
Gucia_et_al_2012b	Basidiomycota	Agaricomycetes	Agaricales	Agaricaceae	Macrolepiota	Macrolepiota_procera_(Scop.)_Singer	Macrolepiota_procera_(Scop._Fr.)_Singer	44		0.66		172.222			Soil
Gucia_et_al_2012b	Basidiomycota	Agaricomycetes	Agaricales	Agaricaceae	Macrolepiota	Macrolepiota_procera_(Scop.)_Singer	Macrolepiota_procera_(Scop._Fr.)_Singer	44		1.1		103.333			Soil
Gucia_et_al_2012b	Basidiomycota	Agaricomycetes	Agaricales	Agaricaceae	Macrolepiota	Macrolepiota_procera_(Scop.)_Singer	Macrolepiota_procera_(Scop._Fr.)_Singer	44		0.47		241.844			Soil
Gucia_et_al_2012b	Basidiomycota	Agaricomycetes	Agaricales	Agaricaceae	Macrolepiota	Macrolepiota_procera_(Scop.)_Singer	Macrolepiota_procera_(Scop._Fr.)_Singer	44		1.4		81.1905			Soil
Gucia_et_al_2012b	Basidiomycota	Agaricomycetes	Agaricales	Agaricaceae	Macrolepiota	Macrolepiota_procera_(Scop.)_Singer	Macrolepiota_procera_(Scop._Fr.)_Singer	44		0.62		183.333			Soil
Jarzyńska_et_al_2011	Basidiomycota	Agaricomycetes	Agaricales	Agaricaceae	Macrolepiota	Macrolepiota_procera_(Scop.)_Singer	Macrolepiota_procera_(Scop.:_Fr.)_Singer	44		1.3		87.4359
Jarzyńska_et_al_2011	Basidiomycota	Agaricomycetes	Agaricales	Agaricaceae	Macrolepiota	Macrolepiota_procera_(Scop.)_Singer	Macrolepiota_procera_(Scop.:_Fr.)_Singer	44		0.62		183.333
Kułdo_et_al_2014	Basidiomycota	Agaricomycetes	Agaricales	Agaricaceae	Macrolepiota	Macrolepiota_procera_(Scop.)_Singer	Macrolepiota_procera_(Scop._ex_Fr.)_Singer	44		1.2		94.7222			Soil
Kułdo_et_al_2014	Basidiomycota	Agaricomycetes	Agaricales	Agaricaceae	Macrolepiota	Macrolepiota_procera_(Scop.)_Singer	Macrolepiota_procera_(Scop._ex_Fr.)_Singer	44		0.64		177.604			Soil
Vetter_1990	Basidiomycota	Agaricomycetes	Agaricales	Agaricaceae	Macrolepiota	Macrolepiota_procera_(Scop.)_Singer	Macrolepiota_procera	44		1.1539		98.5065
Vetter_1990	Basidiomycota	Agaricomycetes	Agaricales	Agaricaceae	Macrolepiota	Macrolepiota_procera_(Scop.)_Singer	Macrolepiota_procera	44		0.7362		154.396
Vetter_1990	Basidiomycota	Agaricomycetes	Agaricales	Agaricaceae	Macrolepiota	Macrolepiota_procera_(Scop.)_Singer	Macrolepiota_procera	44		0.9721		116.929
Vetter_1990	Basidiomycota	Agaricomycetes	Agaricales	Agaricaceae	Macrolepiota	Macrolepiota_procera_(Scop.)_Singer	Macrolepiota_procera	44		0.8386		135.543
Cvetkovic_et_al_2015	Basidiomycota	Agaricomycetes	Agaricales	Marasmiaceae	Marasmius	Marasmius_oreades_(Bolton)_Fr.	Marasmius_oreades	44		1.6621		68.3874				42.978	42.978	22.564	750	8.9	602
Gençcelep_et_al_2009	Basidiomycota	Agaricomycetes	Agaricales	Marasmiaceae	Marasmius	Marasmius_oreades_(Bolton)_Fr.	Marasmius_oreades_(Bolton)_Fr.	44		0.249		456.493
Tel_et_al_2014	Basidiomycota	Agaricomycetes	Agaricales	Marasmiaceae	Marasmius	Marasmius_oreades_(Bolton)_Fr.	Marasmius_oreades	44		0.4637		245.13
Vetter_1993	Basidiomycota	Agaricomycetes	Agaricales	Marasmiaceae	Marasmius	Marasmius_oreades_(Bolton)_Fr.	Marasmius_oreades	44		0.69		164.734
Campos_2011	Basidiomycota	Agaricomycetes	Polyporales	Meripilaceae	Meripilus	Meripilus_giganteus_(Pers.)_P._Karst.	Meripilus_giganteus_(Pers.:Fr.)_P._Karst	44		0.172		660.853				39.003	39.003	-4.491	600	15.2	462
Harmon_et_al_1994	Basidiomycota	Agaricomycetes	Polyporales	Meruliaceae	Merulius	Merulius_tremellosus_Schrad.	Phelbia_tremellosus	44	2.015	0.4954	25.4756	229.444	9.00643
Vogt_&_Edmonds_1980	Basidiomycota	Agaricomycetes	Agaricales	Mycenaceae	Mycena	Mycena_(Pers.)_Roussel	Mycena_sp.	44	11.27	2.39	4.55487	47.5593	10.4414		Soil	47.5	47.5	-121.76	210	10	1688
Edmonds_&_Lebo_1998	Basidiomycota	Agaricomycetes	Agaricales	Mycenaceae	Mycena	Mycena_alcalina_(Fr.)_P._Kumm.	Mycena_alcalina	44	3	2.0472	17.1111	55.523	3.24485			47.833	47.833	-123.883	160	5.5	2765
Edmonds_&_Lebo_1998	Basidiomycota	Agaricomycetes	Agaricales	Mycenaceae	Mycena	Mycena_epipterygia_(Scop.)_Gray	Mycena_epipterygia	44	2.74	0.8053	18.7348	141.148	7.53402			47.833	47.833	-123.883	160	5.5	2765
Edmonds_&_Lebo_1998	Basidiomycota	Agaricomycetes	Agaricales	Mycenaceae	Mycena	Mycena_maculata_P._Karst.	Mycena_maculata	44	4.51	0.6373	11.3821	178.357	15.6699			47.833	47.833	-123.883	160	5.5	2765
Harmon_et_al_1994	Basidiomycota	Agaricomycetes	Agaricales	Mycenaceae	Mycena	Mycena_occidentalis_(Murrill)_Murrill	Mycena_occidentalis	44	4.283	0.8459	11.9854	134.374	11.2115
Taylor_et_al_2003	Basidiomycota	Agaricomycetes	Agaricales	Mycenaceae	Mycena	Mycena_pura_(Pers.)_P._Kumm.	Mycena_pura_(Pers._ex_Fr.)_Kummer	43.7	6.6		7.72475					59.867	59.867	17.217	35	5.5	577
Edmonds_&_Lebo_1998	Basidiomycota	Agaricomycetes	Agaricales	Mycenaceae	Mycena	Mycena_purpureofusca_(Peck)_Sacc.	Mycena_purpureofusca	44	2.36	0.7467	21.7514	152.225	6.99841			47.833	47.833	-123.883	160	5.5	2765
Taylor_et_al_2003	Basidiomycota	Agaricomycetes	Agaricales	Mycenaceae	Mycena	Mycena_rosella_(Fr.)_P._Kumm.	Mycena_rosella_(Fr.)_Kummer	44.1	5.1		10.0882					59.867	59.867	17.217	35	5.5	577
Vogt_&_Edmonds_1980	Basidiomycota	Agaricomycetes	Agaricales	Mycenaceae	Mycena	Mycena_strobilinoidea_Peck	Mycena_strobilinodes	44	2.73	0.92	18.8034	123.551	6.57065		Soil	47.32	47.32	-121.58	1150	4.1	2473
Edmonds_&_Lebo_1998	Basidiomycota	Agaricomycetes	Agaricales	Mycenaceae	Mycena		Mycena_eleganata	44	5.28	0.9535	9.72222	119.21	12.2616			47.833	47.833	-123.883	160	5.5	2765
Edmonds_&_Lebo_1998	Basidiomycota	Agaricomycetes	Agaricales	Mycenaceae	Mycena		Mycena_haemitopsis_&_Mycena_galopus	44	3.81	1.1308	13.4733	100.519	7.46058			47.833	47.833	-123.883	160	5.5	2765
Edmonds_&_Lebo_1998	Basidiomycota	Agaricomycetes	Agaricales	Mycenaceae	Mycena		Mycena_spp.	44	3.22	0.8811	15.942	129.005	8.09216			47.833	47.833	-123.883	160	5.5	2765
Clinton_et_al_1999	Basidiomycota	Agaricomycetes	Polyporales	Meruliaceae	Mycoacia	Mycoacia_nothofagi_(G._Cunn.)_Ryvarden	Mycoacia_nothofagi	57.1	2.64	0.49	25.2336	301.037	11.93		Wood	43.167	-43.167	171.75	970	7.9	2008
Wang_et_al_2015c	Basidiomycota	Agaricomycetes	Boletales	Boletaceae	Neoboletus	Neoboletus_brunneissimus_(W.F._Chiu)_Gelardi,_Simonini_&_Vizzini	Boletus_brunneissimus	44		0.4942		230.001
Wang_et_al_2015c	Basidiomycota	Agaricomycetes	Boletales	Boletaceae	Neoboletus	Neoboletus_brunneissimus_(W.F._Chiu)_Gelardi,_Simonini_&_Vizzini	Boletus_brunneissimus	44		0.2949		385.441
Edmonds_&_Lebo_1998	Basidiomycota	Agaricomycetes	Polyporales	Polyporaceae	Neolentinus	Neolentinus_kauffmanii_(A.H._Sm.)_Redhead_&_Ginns	Neolentinus_kauffmanii	44	4.36	0.5774	11.7737	196.859	16.7203			47.833	47.833	-123.883	160	5.5	2765
Campos_2011	Basidiomycota	Agaricomycetes	Agaricales	Omphalotaceae	Omphalotus	Omphalotus_olearius_(DC.)_Singer	Omphalotus_olearius_(de_Cand:Fr.)_Singer	44		0.443		256.584				39.003	39.003	-4.491	600	15.2	462
Harmon_et_al_1994	Basidiomycota	Agaricomycetes			Oxyporus	Oxyporus_cuneatus_(Murrill)_Aoshima	Oxyporus_cuneatus	44	2.701	0.2486	19.0053	457.227	24.0579
Vogt_&_Edmonds_1980	Basidiomycota	Agaricomycetes	Agaricales	Pleurotaceae	Panellus	Panellus_serotinus_(Pers.)_Kühner	Pleurotus_serotinus	44	2.99	0.24	17.1683	473.611	27.5863		Soil	47.5	47.5	-121.76	210	10	1688
Singdevsachan_et_al_2013	Basidiomycota	Agaricomycetes	Polyporales	Polyporaceae	Panus	Panus_conchatus_(Bull.)_Fr.	Lentinus_torulosus	44		0.24		473.611
Kottke_et_al_1998	Basidiomycota	Agaricomycetes	Boletales	Paxillaceae	Paxillus	Paxillus_involutus_(Batsch)_Fr.	Paxillus_involutus	44		0.3114		365.018
Lavola_et_al_2011	Basidiomycota	Agaricomycetes	Boletales	Paxillaceae	Paxillus	Paxillus_involutus_(Batsch)_Fr.	Paxillus_involutus	44		0.84		135.317
Rudawska_&_Leski_2005	Basidiomycota	Agaricomycetes	Boletales	Paxillaceae	Paxillus	Paxillus_involutus_(Batsch)_Fr.	Paxillus_involutus	44	2.85	0.49	18.0117	231.973	12.879			52.7	52.7	15.92	65	8.5	557
Rudawska_&_Leski_2005	Basidiomycota	Agaricomycetes	Boletales	Paxillaceae	Paxillus	Paxillus_involutus_(Batsch)_Fr.	Paxillus_involutus	44	3.2	0.79	16.0417	143.882	8.96926			52.7	52.7	15.92	65	8.5	557
Rudawska_&_Leski_2005	Basidiomycota	Agaricomycetes	Boletales	Paxillaceae	Paxillus	Paxillus_involutus_(Batsch)_Fr.	Paxillus_involutus	44	2.5	0.2	20.5333	568.333	27.6786			52.7	52.7	15.92	65	8.5	557
Taylor_et_al_2003	Basidiomycota	Agaricomycetes	Boletales	Paxillaceae	Paxillus	Paxillus_involutus_(Batsch)_Fr.	Paxillus_involutus_(Batsch)_Fr.	42.4	4.1		12.065					59.867	59.867	17.217	35	5.5	577
Campos_2011	Basidiomycota	Agaricomycetes	Agaricales	Agaricaceae	Phaeolepiota	Phaeolepiota_aurea_(Matt.)_Maire	Gymnopilus_spectabilis_(Fr.)_Singer	44		0.466		243.92				39.003	39.003	-4.491	600	15.2	462
Edmonds_&_Lebo_1998	Basidiomycota	Agaricomycetes	Polyporales	Fomitopsidaceae	Phaeolus	Phaeolus_schweinitzii_(Fr.)_Pat.	Phaeolus_schweinitzii	44	3.86		13.2988					47.833	47.833	-123.883	160	5.5	2765
Clinton_et_al_1999	Basidiomycota	Agaricomycetes	Hymenochaetales	Hymenochaetaceae	Phellinus	Phellinus_nothofagi_(G._Cunn.)_Ryvarden	Phellinus_nothofagi	46.2	1.75	0.24	30.8	497.292	16.1458		Wood	43.167	-43.167	171.75	970	7.9	2008
Taylor_et_al_2003	Basidiomycota	Agaricomycetes	Thelephorales	Bankeraceae	Phellodon	Phellodon_niger_(Fr.)_P._Karst.	Phellodon_niger_(Fr._:_Fr.)_Karst.	46.1	4.2		12.8056					59.867	59.867	17.217	35	5.5	577
Taylor_et_al_2003	Basidiomycota	Agaricomycetes	Thelephorales	Bankeraceae	Phellodon	Phellodon_tomentosus_(L.)_Banker	Phellodon_tomentosa_(L._:_Fr.)_Baker	44.7	5.1		10.2255					64.233	64.233	19.767	175	1.5	583
Edmonds_&_Lebo_1998	Basidiomycota	Agaricomycetes	Agaricales	Strophariaceae	Pholiota	Pholiota_astragalina_(Fr.)_Singer	Pholiota_astragalina	44	3.54	0.8681	14.5009	130.937	9.02957			47.833	47.833	-123.883	160	5.5	2765
Edmonds_&_Lebo_1998	Basidiomycota	Agaricomycetes	Agaricales	Strophariaceae	Pholiota	Pholiota_flammans_(Batsch)_P._Kumm.	Pholiota_flammans	44	2.65	0.7084	19.3711	160.455	8.28325			47.833	47.833	-123.883	160	5.5	2765
Edmonds_&_Lebo_1998	Basidiomycota	Agaricomycetes	Agaricales	Strophariaceae	Pholiota	Pholiota_flavida_(Schaeff.)_Singer	Pholiota_flavida	44	3.36	0.66	15.2778	172.222	11.2727			47.833	47.833	-123.883	160	5.5	2765
Edmonds_&_Lebo_1998	Basidiomycota	Agaricomycetes	Agaricales	Strophariaceae	Pholiota	Pholiota_lenta_(Pers.)_Singer	Pholiota_lenta	44	3.38	0.9332	15.1874	121.803	8.02002			47.833	47.833	-123.883	160	5.5	2765
Edmonds_&_Lebo_1998	Basidiomycota	Agaricomycetes	Agaricales	Strophariaceae	Pholiota	Pholiota_scamba_(Fr.)_M.M._Moser	Pholiota_scamba_	44	3.88	1.089	13.2302	104.377	7.88928			47.833	47.833	-123.883	160	5.5	2765
Clinton_et_al_1999	Basidiomycota	Agaricomycetes	Agaricales	Strophariaceae	Pholiota		Pholiota_sp.	45.3	3.13	0.44	16.885	265.966	15.7516		Soil	43.167	-43.167	171.75	970	7.9	2008
Edmonds_&_Lebo_1998	Basidiomycota	Agaricomycetes	Agaricales	Strophariaceae	Pholiota		Pholiota_spp.	44	4.07	0.8609	12.6126	132.032	10.4683			47.833	47.833	-123.883	160	5.5	2765
Kottke_et_al_1998	Basidiomycota	Agaricomycetes	Atheliales	Atheliaceae	Piloderma	Piloderma_bicolor_(Peck)_Jülich	Piloderma_croceum	44		0.1029		1104.63
Vaario_et_al_2015	Basidiomycota	Agaricomycetes	Atheliales	Atheliaceae	Piloderma	Piloderma_bicolor_(Peck)_Jülich	Piloderma_fallax	44		0.1893		600.458
Vaario_et_al_2015	Basidiomycota	Agaricomycetes	Atheliales	Atheliaceae	Piloderma	Piloderma_bicolor_(Peck)_Jülich	Piloderma_fallax	44		0.1745		651.385
Merrill_&_Cowling_1966	Basidiomycota	Agaricomycetes	Polyporales	Fomitopsidaceae	Piptoporus	Piptoporus_betulinus_(Bull.)_P._Karst.	Polyporus_betulinus	44	2.66		19.2982
Merrill_&_Cowling_1966	Basidiomycota	Agaricomycetes	Polyporales	Fomitopsidaceae	Piptoporus	Piptoporus_betulinus_(Bull.)_P._Karst.	Polyporus_betulinus	44	0.46		111.594
Merrill_&_Cowling_1966	Basidiomycota	Agaricomycetes	Polyporales	Fomitopsidaceae	Piptoporus	Piptoporus_betulinus_(Bull.)_P._Karst.	Polyporus_betulinus	44	1.6		32.0833
Allen_et_al_2003	Basidiomycota	Agaricomycetes	Boletales	Sclerodermataceae	Pisolithus	Pisolithus_arhizus_(Scop.)_Rauschert	Pisolithus_tinctorius	44	2.8		18.3333					33.375	33.375	-116.621	1410	12.7	591
Jayakumar_&_Tan_2005	Basidiomycota	Agaricomycetes	Boletales	Sclerodermataceae	Pisolithus	Pisolithus_arhizus_(Scop.)_Rauschert	Pisolithus_tinctorius_E3418	44		0.503		225.977
Jayakumar_&_Tan_2005	Basidiomycota	Agaricomycetes	Boletales	Sclerodermataceae	Pisolithus	Pisolithus_arhizus_(Scop.)_Rauschert	Pisolithus_tinctorius_M270	44		0.567		200.47
Jayakumar_&_Tan_2005	Basidiomycota	Agaricomycetes	Boletales	Sclerodermataceae	Pisolithus	Pisolithus_arhizus_(Scop.)_Rauschert	Pisolithus_tinctorius_Pt441	44		0.634		179.285
Jayakumar_&_Tan_2005	Basidiomycota	Agaricomycetes	Boletales	Sclerodermataceae	Pisolithus	Pisolithus_arhizus_(Scop.)_Rauschert	Pisolithus_tinctorius_P53	44		0.626		181.576
Edmonds_&_Lebo_1998	Basidiomycota	Agaricomycetes	Agaricales	Marasmiaceae	Pleurocybella	Pleurocybella_porrigens_(Pers.)_Singer	Pleurocybella_porrigens	44	3.31	0.91	15.5086	124.908	8.05416			47.833	47.833	-123.883	160	5.5	2765
Guo_et_al_2007	Basidiomycota	Agaricomycetes	Agaricales	Pleurotaceae	Pleurotus	Pleurotus_cornucopiae_(Paulet)_Rolland	Pleurotus_sapidus	44		0.513		221.572
Vetter_1989	Basidiomycota	Agaricomycetes	Agaricales	Pleurotaceae	Pleurotus	Pleurotus_cornucopiae_(Paulet)_Rolland	Pleurotus_cornucopiae	44		0.5187		219.138
Vetter_1989	Basidiomycota	Agaricomycetes	Agaricales	Pleurotaceae	Pleurotus	Pleurotus_cystidiosus_O.K._Mill.	Pleurotus_cystidiosus	44		0.538		211.276
Guo_et_al_2007	Basidiomycota	Agaricomycetes	Agaricales	Pleurotaceae	Pleurotus	Pleurotus_djamor_(Rumph._ex_Fr.)_Boedijn	Pleurotus_djamor	44		0.757		150.154
Gençcelep_et_al_2009	Basidiomycota	Agaricomycetes	Agaricales	Pleurotaceae	Pleurotus	Pleurotus_eryngii_(DC.)_Quél.	Pleurotus_eryngii_(DC.)_Gillet_	44		0.345		329.469
Zeng_et_al_2012	Basidiomycota	Agaricomycetes	Agaricales	Pleurotaceae	Pleurotus	Pleurotus_eryngii_(DC.)_Quél.	Pleurotus_eryngii	44		0.9		126.296
Guo_et_al_2007	Basidiomycota	Agaricomycetes	Agaricales	Pleurotaceae	Pleurotus	Pleurotus_nebrodensis_(Inzenga)_Quél.	Pleurotus_nebrodensis	44		0.51		222.876
Lucazechi_Sturion_&_de_Camargo_Ranzani_2000	Basidiomycota	Agaricomycetes	Agaricales	Pleurotaceae	Pleurotus	Pleurotus_ostreatoroseus_Singer	Pleurotus_ostreatoroseus	44		1.27		89.5013
Gençcelep_et_al_2009	Basidiomycota	Agaricomycetes	Agaricales	Pleurotaceae	Pleurotus	Pleurotus_ostreatus_(Jacq.)_P._Kumm.	Pleurotus_ostreatus_(Jacq.)_P._Kumm.	44		0.326		348.671
George_et_al_2014	Basidiomycota	Agaricomycetes	Agaricales	Pleurotaceae	Pleurotus	Pleurotus_ostreatus_(Jacq.)_P._Kumm.	Oyster_(Grey_dove)	44		2.254		50.4289
Vetter_1989	Basidiomycota	Agaricomycetes	Agaricales	Pleurotaceae	Pleurotus	Pleurotus_ostreatus_(Jacq.)_P._Kumm.	Pleurotus_ostreatus	44		0.9035		125.807
Vetter_1989	Basidiomycota	Agaricomycetes	Agaricales	Pleurotaceae	Pleurotus	Pleurotus_ostreatus_(Jacq.)_P._Kumm.	Pleurotus_ostreatus	44		0.7132		159.376
Vetter_1989	Basidiomycota	Agaricomycetes	Agaricales	Pleurotaceae	Pleurotus	Pleurotus_ostreatus_(Jacq.)_P._Kumm.	Pleurotus_ostreatus	44		0.6319		179.881
Vetter_1989	Basidiomycota	Agaricomycetes	Agaricales	Pleurotaceae	Pleurotus	Pleurotus_ostreatus_(Jacq.)_P._Kumm.	Pleurotus_ostreatus	44		0.3792		299.754
Vetter_1989	Basidiomycota	Agaricomycetes	Agaricales	Pleurotaceae	Pleurotus	Pleurotus_ostreatus_(Jacq.)_P._Kumm.	Pleurotus_ostreatus	44		0.6849		165.961
Vetter_1989	Basidiomycota	Agaricomycetes	Agaricales	Pleurotaceae	Pleurotus	Pleurotus_ostreatus_(Jacq.)_P._Kumm.	Pleurotus_ostreatus	44		1.1977		94.9041
Vetter_1989	Basidiomycota	Agaricomycetes	Agaricales	Pleurotaceae	Pleurotus	Pleurotus_ostreatus_(Jacq.)_P._Kumm.	Pleurotus_ostreatus	44		0.6176		184.046
Vetter_1990	Basidiomycota	Agaricomycetes	Agaricales	Pleurotaceae	Pleurotus	Pleurotus_ostreatus_(Jacq.)_P._Kumm.	Pleurotus_ostreatus	44		0.7132		159.376
Vetter_1990	Basidiomycota	Agaricomycetes	Agaricales	Pleurotaceae	Pleurotus	Pleurotus_ostreatus_(Jacq.)_P._Kumm.	Pleurotus_ostreatus	44		0.6319		179.881
Vetter_1990	Basidiomycota	Agaricomycetes	Agaricales	Pleurotaceae	Pleurotus	Pleurotus_ostreatus_(Jacq.)_P._Kumm.	Pleurotus_ostreatus	44		0.3792		299.754
Vetter_1994	Basidiomycota	Agaricomycetes	Agaricales	Pleurotaceae	Pleurotus	Pleurotus_ostreatus_(Jacq.)_P._Kumm.	Pleurotus_ostreatus	44		1.1977		94.9041
Vetter_1994	Basidiomycota	Agaricomycetes	Agaricales	Pleurotaceae	Pleurotus	Pleurotus_ostreatus_(Jacq.)_P._Kumm.	Pleurotus_ostreatus	44		0.6176		184.046
Vetter_1995	Basidiomycota	Agaricomycetes	Agaricales	Pleurotaceae	Pleurotus	Pleurotus_ostreatus_(Jacq.)_P._Kumm.	Pleurotus_ostreatus	44		1.1977		94.9041
Vetter_1995	Basidiomycota	Agaricomycetes	Agaricales	Pleurotaceae	Pleurotus	Pleurotus_ostreatus_(Jacq.)_P._Kumm.	Pleurotus_ostreatus	44		0.6176		184.046
Vetter_et_al_2005	Basidiomycota	Agaricomycetes	Agaricales	Pleurotaceae	Pleurotus	Pleurotus_ostreatus_(Jacq.)_P._Kumm.	Pleurotus_ostreatus	44		0.6983		162.776
Vetter_et_al_2005	Basidiomycota	Agaricomycetes	Agaricales	Pleurotaceae	Pleurotus	Pleurotus_ostreatus_(Jacq.)_P._Kumm.	Pleurotus_ostreatus	44		0.295		385.311
Yildiz_et_al_1998	Basidiomycota	Agaricomycetes	Agaricales	Pleurotaceae	Pleurotus	Pleurotus_ostreatus_(Jacq.)_P._Kumm.	Pleurotus_ostreatus_var._salignus	40.6	5.23		9.05672				Sorghum straw
Yildiz_et_al_1998	Basidiomycota	Agaricomycetes	Agaricales	Pleurotaceae	Pleurotus	Pleurotus_ostreatus_(Jacq.)_P._Kumm.	Pleurotus_ostreatus_var._salignus	42.1	5.54		8.86582				Peanut straw
Yildiz_et_al_1998	Basidiomycota	Agaricomycetes	Agaricales	Pleurotaceae	Pleurotus	Pleurotus_ostreatus_(Jacq.)_P._Kumm.	Pleurotus_ostreatus_var._salignus	41.73	4.73		10.2928				Soybean straw
Yildiz_et_al_1998	Basidiomycota	Agaricomycetes	Agaricales	Pleurotaceae	Pleurotus	Pleurotus_ostreatus_(Jacq.)_P._Kumm.	Pleurotus_ostreatus_var._salignus	41.32	3.75		12.8551				Wheat straw
Yildiz_et_al_1998	Basidiomycota	Agaricomycetes	Agaricales	Pleurotaceae	Pleurotus	Pleurotus_ostreatus_(Jacq.)_P._Kumm.	Pleurotus_ostreatus_var._salignus	41.39	4.63		10.4294				Salix spp.
Colen_et_al_2014	Basidiomycota	Agaricomycetes	Agaricales	Pleurotaceae	Pleurotus	Pleurotus_ostreatus_(Jacq.)_P._Kumm.	Pleurotus_ostreatus	44		1.1271		100.849
Vetter_1989	Basidiomycota	Agaricomycetes	Agaricales	Pleurotaceae	Pleurotus	Pleurotus_pulmonarius_(Fr.)_Quél.	Pleurotus_pulmonarius	44		1.2846		88.4841
Vetter_1990	Basidiomycota	Agaricomycetes	Agaricales	Pleurotaceae	Pleurotus	Pleurotus_pulmonarius_(Fr.)_Quél.	Pleurotus_pulmonarius	44		1.2846		88.4841
Guo_et_al_2007	Basidiomycota	Agaricomycetes	Agaricales	Pleurotaceae	Pleurotus		Pleurotus_ferulae	44		0.499		227.789
Lucazechi_Sturion_&_de_Camargo_Ranzani_2000	Basidiomycota	Agaricomycetes	Agaricales	Pleurotaceae	Pleurotus		Pleurotus_sp.	44		1.59		71.4885
Lucazechi_Sturion_&_de_Camargo_Ranzani_2000	Basidiomycota	Agaricomycetes	Agaricales	Pleurotaceae	Pleurotus		Pleurotus_sp.	44		1.32		86.1111
Lucazechi_Sturion_&_de_Camargo_Ranzani_2000	Basidiomycota	Agaricomycetes	Agaricales	Pleurotaceae	Pleurotus		Pleurotus_sp.	44		1.12		101.488
Lucazechi_Sturion_&_de_Camargo_Ranzani_2000	Basidiomycota	Agaricomycetes	Agaricales	Pleurotaceae	Pleurotus		Pleurotus_sp.	44		1.46		77.8539
Lucazechi_Sturion_&_de_Camargo_Ranzani_2000	Basidiomycota	Agaricomycetes	Agaricales	Pleurotaceae	Pleurotus		Pleurotus_sp.	44		1.4		81.1905
Lucazechi_Sturion_&_de_Camargo_Ranzani_2000	Basidiomycota	Agaricomycetes	Agaricales	Pleurotaceae	Pleurotus		Pleurotus_sp.	44		1.7		66.8627
Edmonds_&_Lebo_1998	Basidiomycota	Agaricomycetes	Agaricales	Pleurotaceae	Pleurotus		Pleurotus_spp.	44		0.2474		459.445				47.833	47.833	-123.883	160	5.5	2765
Edmonds_&_Lebo_1998	Basidiomycota	Agaricomycetes	Agaricales	Pluteaceae	Pluteus	Pluteus_cervinus_(Schaeff.)_P._Kumm.	Pluteus_cervinus	44	3.76	0.9308	13.6525	122.117	8.94469			47.833	47.833	-123.883	160	5.5	2765
Clinton_et_al_1999	Basidiomycota	Agaricomycetes	Agaricales	Pluteaceae	Pluteus		Pluteus_cf._readii	41.2	5.51		8.72353				Wood	43.167	-43.167	171.75	970	7.9	2008
Clinton_et_al_1999	Basidiomycota	Agaricomycetes	Agaricales	Pluteaceae	Pluteus		Pluteus_sp.	41.8	4.36	0.71	11.185	152.089	13.5976		Wood	43.167	-43.167	171.75	970	7.9	2008
Edmonds_&_Lebo_1998	Basidiomycota	Agaricomycetes	Agaricales	Pluteaceae	Pluteus		Pluteus_sp.	44	2.5	1.982	20.5333	57.3495	2.79299			47.833	47.833	-123.883	160	5.5	2765
Edmonds_&_Lebo_1998	Basidiomycota	Agaricomycetes	Polyporales	Polyporaceae	Polyporus	Polyporus_badius_(Pers.)_Schwein.	Polyporus_badius	44	4.01		12.8013					47.833	47.833	-123.883	160	5.5	2765
Vogt_&_Edmonds_1980	Basidiomycota	Agaricomycetes	Polyporales	Polyporaceae	Polyporus	Polyporus_leptocephalus_(Jacq.)_Fr.	Polyporus_elegans	44	4.08	0.58	12.5817	195.977	15.5764		Soil	47.5	47.5	-121.76	210	10	1688
Vogt_&_Edmonds_1980	Basidiomycota	Agaricomycetes	Polyporales	Polyporaceae	Polyporus	Polyporus_leptocephalus_(Jacq.)_Fr.	Polyporus_elegans	44	3.34	0.2	15.3693	568.333	36.9786		Soil	47.5	47.5	-121.76	210	10	1688
Edmonds_&_Lebo_1998	Basidiomycota	Agaricomycetes	Polyporales	Polyporaceae	Polyporus	Polyporus_leptocephalus_(Jacq.)_Fr.	Polyporus_elegans	44	2.45		20.9524					47.833	47.833	-123.883	160	5.5	2765
Gençcelep_et_al_2009	Basidiomycota	Agaricomycetes	Polyporales	Polyporaceae	Polyporus	Polyporus_squamosus_(Huds.)_Fr.	Polyporus_squamosus_(Huds.)_Fr.	44		0.34		334.314
Bučinová_et_al_2014	Basidiomycota	Agaricomycetes	Polyporales	Polyporaceae	Polyporus	Polyporus_varius_Grev.	Polyporus_varius	44		0.0692		1642.58				48.544	48.544	18.862	500	7.6	759
Bučinová_et_al_2014	Basidiomycota	Agaricomycetes	Polyporales	Polyporaceae	Polyporus	Polyporus_varius_Grev.	Polyporus_varius	44		0.1424		798.221				48.542	48.542	18.943	600	6.9	804
Bučinová_et_al_2014	Basidiomycota	Agaricomycetes	Polyporales	Polyporaceae	Polyporus	Polyporus_varius_Grev.	Polyporus_varius	44		0.1146		991.856				48.636	48.636	19.069	450	7.4	777
Vogt_&_Edmonds_1980	Basidiomycota	Agaricomycetes	Polyporales	Polyporaceae	Polyporus		Polyporus_sp.	44	1.33	0.3	38.5965	378.889	9.81667		Wood	47.5	47.5	-121.76	210	10	1688
Merrill_&_Cowling_1966	Basidiomycota	Agaricomycetes	Hymenochaetales	Hymenochaetaceae	Porodaedalea	Porodaedalea_pini_(Brot.)_Murrill	Fomes_pini	44	0.74		69.3694
Edmonds_&_Lebo_1998	Basidiomycota	Agaricomycetes	Polyporales	Polyporaceae	Postia	Postia_caesia_(Schrad.)_P._Karst.	Tyromyces_caesius	44	2.64	0.4443	19.4444	255.833	13.1571			47.833	47.833	-123.883	160	5.5	2765
Edmonds_&_Lebo_1998	Basidiomycota	Agaricomycetes	Polyporales	Polyporaceae	Postia		Tyromyces_spp.	44	2.64		19.4444					47.833	47.833	-123.883	160	5.5	2765
Gençcelep_et_al_2009	Basidiomycota	Agaricomycetes	Agaricales	Psathyrellaceae	Psathyrella	Psathyrella_candolleana_(Fr.)_Maire	Psathyrella_candolleana_(Fr.)_Maire	44		0.357		318.394
Clinton_et_al_1999	Basidiomycota	Agaricomycetes	Agaricales	Psathyrellaceae	Psathyrella		Psathyrella_sp.	40.7	4.98		9.53481				Wood	43.167	-43.167	171.75	970	7.9	2008
Vogt_&_Edmonds_1980	Basidiomycota	Agaricomycetes	Gomphales	Gomphaceae	Ramaria		Ramaria_sp.	44	3.52	0.21	14.5833	541.27	37.1156		Soil	47.5	47.5	-121.76	210	10	1688
Vogt_&_Edmonds_1980	Basidiomycota	Agaricomycetes	Gomphales	Gomphaceae	Ramaria		Ramaria_sp.	44	3.83	0.71	13.403	160.094	11.9447		Soil	47.32	47.32	-121.58	1150	4.1	2473
Wang_et_al_2015c	Basidiomycota	Agaricomycetes	Boletales	Boletaceae	Retiboletus	Retiboletus_griseus_(Frost)_Manfr._Binder_&_Bresinsky	Boletus_griseus	44		0.7126		159.51
Wang_et_al_2015c	Basidiomycota	Agaricomycetes	Boletales	Boletaceae	Retiboletus	Retiboletus_griseus_(Frost)_Manfr._Binder_&_Bresinsky	Boletus_griseus	44		0.4789		237.349
Taylor_et_al_2003	Basidiomycota	Agaricomycetes	Boletales	Rhizopogonaceae	Rhizopogon	Rhizopogon_obtextus_(Spreng.)_R._Rauschert	Rhizopogon_obtextus_(Spreng)_S._Rauschert	44.5	3.1		16.7473					59.867	59.867	17.217	35	5.5	577
Levi_&_Cowling_1969	Basidiomycota	Agaricomycetes	Polyporales	Polyporaceae	Rhodonia	Rhodonia_placenta_(Fr.)_Niemelä,_K.H._Larss._&_Schigel	Poria_monticola	44	5.9		8.70056
Levi_&_Cowling_1969	Basidiomycota	Agaricomycetes	Polyporales	Polyporaceae	Rhodonia	Rhodonia_placenta_(Fr.)_Niemelä,_K.H._Larss._&_Schigel	Poria_monticola	44	5.1		10.0654
Levi_&_Cowling_1969	Basidiomycota	Agaricomycetes	Polyporales	Polyporaceae	Rhodonia	Rhodonia_placenta_(Fr.)_Niemelä,_K.H._Larss._&_Schigel	Poria_monticola	44	2.1		24.4444
Taylor_et_al_2003	Basidiomycota	Agaricomycetes	Agaricales	Entolomataceae	Rhodophana	Rhodophana_nitellina_(Fr.)_Papetti	Rhodocybe_nitellina_(Fr.)_Sing.	40.6	6		7.89444					59.867	59.867	17.217	35	5.5	577
Lavola_et_al_2011	Basidiomycota	Agaricomycetes	Russulales	Russulaceae	Russula	Russula_aeruginea_Lindblad_ex_Fr.	Russula_aeruginea	44		0.52		218.59
Taylor_et_al_2003	Basidiomycota	Agaricomycetes	Russulales	Russulaceae	Russula	Russula_atrorubens_Quél.	Russula_atrorubens_Quél.	44.7	3.5		14.9					59.867	59.867	17.217	35	5.5	577
Tel_et_al_2014	Basidiomycota	Agaricomycetes	Russulales	Russulaceae	Russula	Russula_aurora_Bres.	Russula_aurora	44		0.278		408.873
Tel_et_al_2014	Basidiomycota	Agaricomycetes	Russulales	Russulaceae	Russula	Russula_aurora_Bres.	Russula_azurea	44		0.1878		605.254
Taylor_et_al_2003	Basidiomycota	Agaricomycetes	Russulales	Russulaceae	Russula	Russula_betularum_Hora	Russula_betularum_Hora	45.4	3.3		16.0505					59.867	59.867	17.217	35	5.5	577
Taylor_et_al_2003	Basidiomycota	Agaricomycetes	Russulales	Russulaceae	Russula	Russula_caerulea_Fr.	Russula_coerulea_Fr.	42.3	3.3		14.9545					59.867	59.867	17.217	35	5.5	577
Vetter_1990	Basidiomycota	Agaricomycetes	Russulales	Russulaceae	Russula	Russula_cyanoxantha_(Schaeff.)_Fr.	Russula_cyanoxantha	44		0.3871		293.636
Lavola_et_al_2011	Basidiomycota	Agaricomycetes	Russulales	Russulaceae	Russula	Russula_decolorans_(Fr.)_Fr.	Russula_decolorans	44		0.58		195.977
Taylor_et_al_2003	Basidiomycota	Agaricomycetes	Russulales	Russulaceae	Russula	Russula_decolorans_(Fr.)_Fr.	Russula_decolorans_Fr.	43.3	3.7		13.6532					59.867	59.867	17.217	35	5.5	577
Gençcelep_et_al_2009	Basidiomycota	Agaricomycetes	Russulales	Russulaceae	Russula	Russula_delica_Fr.	Russula_delica_Fr.	44		0.237		479.606
Washizuka_1987	Basidiomycota	Agaricomycetes	Russulales	Russulaceae	Russula	Russula_emetica_(Schaeff.)_Pers.	Russula_emetica_(Schaeff.:Fr.)_Gray	44	3.3	0.3	15.5556	378.889	24.3571			33.16	33.16	131.73	300	14.6	1937
Taylor_et_al_2003	Basidiomycota	Agaricomycetes	Russulales	Russulaceae	Russula	Russula_emetica_(Schaeff.)_Pers.	Russula_emetica_Fr.	43.6	3.8		13.386					59.867	59.867	17.217	35	5.5	577
Taylor_et_al_2003	Basidiomycota	Agaricomycetes	Russulales	Russulaceae	Russula	Russula_foetens_Pers.	Russula_foetens_Fr.	45.3	4.1		12.8902					59.867	59.867	17.217	35	5.5	577
Taylor_et_al_2003	Basidiomycota	Agaricomycetes	Russulales	Russulaceae	Russula	Russula_gracillima_Jul._Schäff.	Russula_gracillima_Schaeff.	45.6	2.4		22.1667					59.867	59.867	17.217	35	5.5	577
Taylor_et_al_2003	Basidiomycota	Agaricomycetes	Russulales	Russulaceae	Russula	Russula_hydrophila_Horniček	Russula_griseascens_(Bon_&_Gaugué)_L._Marti	43.3	3.7		13.6532					59.867	59.867	17.217	35	5.5	577
Taylor_et_al_2003	Basidiomycota	Agaricomycetes	Russulales	Russulaceae	Russula	Russula_integra_(L.)_Fr.	Russula_integra_L._ex_Fr.	42.6	3.7		13.4324					59.867	59.867	17.217	35	5.5	577
Clinton_et_al_1999	Basidiomycota	Agaricomycetes	Russulales	Russulaceae	Russula	Russula_macrocystidiata_McNabb	Russula_cf._macrocystidiata	42.7	2.71	0.38	18.3825	290.285	15.7914		Soil	43.167	-43.167	171.75	970	7.9	2008
Allen_et_al_2003	Basidiomycota	Agaricomycetes	Russulales	Russulaceae	Russula	Russula_maculata_Quél.	Russula_macula	44	3.5		14.6667					34.2	34.2	-117.75	730	15.6	623
Kottke_et_al_1998	Basidiomycota	Agaricomycetes	Russulales	Russulaceae	Russula	Russula_ochroleuca_Fr.	Russula_ochroleuca	44		0.2629		432.357
Lavola_et_al_2011	Basidiomycota	Agaricomycetes	Russulales	Russulaceae	Russula	Russula_paludosa_Britzelm.	Russula_paludosa	44		0.56		202.976
Taylor_et_al_2003	Basidiomycota	Agaricomycetes	Russulales	Russulaceae	Russula	Russula_paludosa_Britzelm.	Russula_paludosa_Britz	42.5	3.6		13.7731					64.233	64.233	19.767	175	1.5	583
Taylor_et_al_2003	Basidiomycota	Agaricomycetes	Russulales	Russulaceae	Russula	Russula_paludosa_Britzelm.	Russula_paludosa_Britz.	43.3	3.5		14.4333					59.867	59.867	17.217	35	5.5	577
Taylor_et_al_2003	Basidiomycota	Agaricomycetes	Russulales	Russulaceae	Russula	Russula_puellaris_Fr.	Russula_puellaris_Fr.	42.3	4.2		11.75					59.867	59.867	17.217	35	5.5	577
Taylor_et_al_2003	Basidiomycota	Agaricomycetes	Russulales	Russulaceae	Russula	Russula_queletii_Fr.	Russula_queletii_Fr.	46.3	3.4		15.8873					59.867	59.867	17.217	35	5.5	577
Taylor_et_al_2003	Basidiomycota	Agaricomycetes	Russulales	Russulaceae	Russula	Russula_rhodopus_Zvára	Russula_rhodopoda_Zv.	45.7	4		13.3292					59.867	59.867	17.217	35	5.5	577
Ayaz_et_al_2011	Basidiomycota	Agaricomycetes	Russulales	Russulaceae	Russula	Russula_rosea_Pers.	Russula_rosea	44		0.398		285.595
Taylor_et_al_2003	Basidiomycota	Agaricomycetes	Russulales	Russulaceae	Russula	Russula_sanguinea_Fr.	Russula_sanguinea_(Bull._ex_St._am.)_Fr.	44.4	3.8		13.6316					59.867	59.867	17.217	35	5.5	577
Taylor_et_al_2003	Basidiomycota	Agaricomycetes	Russulales	Russulaceae	Russula	Russula_sardonia_Fr.	Russula_sardonia_Fr._ex_Rom.	46.4	3.3		16.404					59.867	59.867	17.217	35	5.5	577
Vetter_1990	Basidiomycota	Agaricomycetes	Russulales	Russulaceae	Russula	Russula_vesca_Fr.	Russula_vesca	44		0.489		232.447
Tel_et_al_2014	Basidiomycota	Agaricomycetes	Russulales	Russulaceae	Russula	Russula_vinosa_Lindblad	Russula_vinosa	44		0.0696		1633.14
Taylor_et_al_2003	Basidiomycota	Agaricomycetes	Russulales	Russulaceae	Russula	Russula_vinosa_Lindblad	Russula_vinosa_Lindbl.	42.9	3.7		13.527					59.867	59.867	17.217	35	5.5	577
Taylor_et_al_2003	Basidiomycota	Agaricomycetes	Russulales	Russulaceae	Russula	Russula_xerampelina_(Schaeff.)_Fr.	Russula_xerampelina_(Schff._ex_Secr.)_Fr.	43.3	3.2		15.7865					59.867	59.867	17.217	35	5.5	577
Vetter_1990	Basidiomycota	Agaricomycetes	Russulales	Russulaceae	Russula	Russula_xerampelina_(Schaeff.)_Fr.	Russula_xerampelina	44		0.5138		221.227
Bučinová_et_al_2014	Basidiomycota	Agaricomycetes	Russulales	Russulaceae	Russula		Russula_sp.	44		0.3896		291.752				48.544	48.544	18.862	500	7.6	759
Bučinová_et_al_2014	Basidiomycota	Agaricomycetes	Russulales	Russulaceae	Russula		Russula_sp.	44		0.4243		267.892				48.542	48.542	18.943	600	6.9	804
Bučinová_et_al_2014	Basidiomycota	Agaricomycetes	Russulales	Russulaceae	Russula		Russula_sp.	44		0.441		257.748				48.636	48.636	19.069	450	7.4	777
Edmonds_&_Lebo_1998	Basidiomycota	Agaricomycetes	Russulales	Russulaceae	Russula		Russula_spp.	44	2.26	0.814	22.7139	139.64	6.14777			47.833	47.833	-123.883	160	5.5	2765
Vogt_&_Edmonds_1980	Basidiomycota	Agaricomycetes	Russulales	Russulaceae	Russula		Russula_sp.	44	3.39	0.34	15.1426	334.314	22.0777		Soil	47.5	47.5	-121.76	210	10	1688
Vogt_&_Edmonds_1980	Basidiomycota	Agaricomycetes	Russulales	Russulaceae	Russula		Russula_sp.	44	2.92	0.58	17.5799	195.977	11.1478		Soil	47.5	47.5	-121.76	210	10	1688
Vogt_&_Edmonds_1980	Basidiomycota	Agaricomycetes	Russulales	Russulaceae	Russula		Russula_sp.	44	3.37	0.76	15.2324	149.561	9.81861		Soil	47.32	47.32	-121.58	1150	4.1	2473
Vogt_&_Edmonds_1980	Basidiomycota	Agaricomycetes	Russulales	Russulaceae	Russula		Rssula_aeruginea	44	4.05	0.74	12.6749	153.604	12.1187		Soil	47.5	47.5	-121.76	210	10	1688
Vogt_&_Edmonds_1980	Basidiomycota	Agaricomycetes	Russulales	Russulaceae	Russula		Russula_emetica	44	2.92	0.48	17.5799	236.806	13.4702		Soil	47.5	47.5	-121.76	210	10	1688
Johanson_et_al_2004	Basidiomycota	Agaricomycetes	Thelephorales	Bankeraceae	Sarcodon	Sarcodon_imbricatus_(L.)_P._Karst.	Sarcodon_imbricatus	45.07	4.429		11.8721					60.367	60.367	18.217	15	5.4	562
Clinton_et_al_1999	Basidiomycota	Agaricomycetes	Agaricales	Inocybaceae	Simocybe		Simocybe_sp.	43.3	4.25		11.8863				Wood	43.167	-43.167	171.75	970	7.9	2008
Gençcelep_et_al_2009	Basidiomycota	Agaricomycetes	Agaricales	Strophariaceae	Stropharia	Stropharia_coronilla_(Bull.)_Quél.	Stropharia_coronilla_(Bull.)_Fr.	44		0.303		375.138
Liu_et_al_2012	Basidiomycota	Agaricomycetes	Agaricales	Strophariaceae	Stropharia	Stropharia_farlowiana_Raithelh.	Stropharia_rugoso-annulata	44		0.729		155.921
Taylor_et_al_2003	Basidiomycota	Agaricomycetes	Agaricales	Strophariaceae	Stropharia	Stropharia_hornemannii_(Fr.)_S._Lundell_&_Nannf.	Stropharia_hornemanii_(Fr._:_Fr.)_Lund.	42.3	5		9.87					64.233	64.233	19.767	175	1.5	583
Vetter_1990	Basidiomycota	Agaricomycetes	Boletales	Boletaceae	Suillellus	Suillellus_luridus_(Schaeff.)_Murrill	Boletus_luridus	44		0.6271		181.258
Wang_et_al_2015c	Basidiomycota	Agaricomycetes	Boletales	Boletaceae	Suillellus	Suillellus_luridus_(Schaeff.)_Murrill	Boletus_luridus	44		0.6832		166.374
Wang_et_al_2015c	Basidiomycota	Agaricomycetes	Boletales	Boletaceae	Suillellus	Suillellus_luridus_(Schaeff.)_Murrill	Boletus_luridus	44		0.2742		414.539
Dimitrijevic_et_al_2016	Basidiomycota	Agaricomycetes	Boletales	Boletaceae	Suillellus	Suillellus_rhodoxanthus_(Krombh.)_Blanco-Dios	Boletus_rhodoxanthus	44		0.3858		294.626				43.396	43.396	21.459	950	7.5	762
Lavola_et_al_2011	Basidiomycota	Agaricomycetes	Boletales	Suillaceae	Suillus	Suillus_bovinus_(L.)_Roussel	Suillus_bovinus	44		0.57		199.415
Falandysz_et_al_2001	Basidiomycota	Agaricomycetes	Boletales	Suillaceae	Suillus	Suillus_bovinus_(L.)_Roussel	Suillus_bovinus_(L.)_O._Kuntze	44		0.67		169.652
Taylor_et_al_2003	Basidiomycota	Agaricomycetes	Boletales	Suillaceae	Suillus	Suillus_bovinus_(L.)_Roussel	Suillus_bovinus_(L.)_Kuntze	44	3.7		13.8739					59.867	59.867	17.217	35	5.5	577
Arce_et_al_2008	Basidiomycota	Agaricomycetes	Boletales	Suillaceae	Suillus	Suillus_granulatus_(L.)_Roussel	Suillus_granulatus	44		0.424		268.082
Gençcelep_et_al_2009	Basidiomycota	Agaricomycetes	Boletales	Suillaceae	Suillus	Suillus_granulatus_(L.)_Roussel	Suillus_granulatus_(L.)_Roussel	44		0.449		253.155
Pallon_et_al_2007	Basidiomycota	Agaricomycetes	Boletales	Suillaceae	Suillus	Suillus_granulatus_(L.)_Roussel	Suillus_granulatus	44		0.17		668.627				56.123	56.123	13.811	60	7.4	682
Tel_et_al_2014	Basidiomycota	Agaricomycetes	Boletales	Suillaceae	Suillus	Suillus_granulatus_(L.)_Roussel	Suillus_granulatus	44		0.3091		367.734
Vetter_1990	Basidiomycota	Agaricomycetes	Boletales	Suillaceae	Suillus	Suillus_granulatus_(L.)_Roussel	Suillus_granulatus	44		0.4965		228.936
Johanson_et_al_2004	Basidiomycota	Agaricomycetes	Boletales	Suillaceae	Suillus	Suillus_granulatus_(L.)_Roussel	Suillus_granulatus	46.7	2.62		20.7952					60.367	60.367	18.217	15	5.4	562
Chudzyński_&_Falandysz_2008	Basidiomycota	Agaricomycetes	Boletales	Suillaceae	Suillus	Suillus_grevillei_(Klotzsch)_Singer	Suillus_grevillei_(Klotzch:_Fr)_Singer	44		1.1		103.333			Soil
Chudzyński_&_Falandysz_2008	Basidiomycota	Agaricomycetes	Boletales	Suillaceae	Suillus	Suillus_grevillei_(Klotzsch)_Singer	Suillus_grevillei_(Klotzch:_Fr)_Singer	44		0.51		222.876			Soil
Chudzyński_&_Falandysz_2008	Basidiomycota	Agaricomycetes	Boletales	Suillaceae	Suillus	Suillus_grevillei_(Klotzsch)_Singer	Suillus_grevillei_(Klotzch:_Fr)_Singer	44		0.73		155.708			Soil
Chudzyński_&_Falandysz_2008	Basidiomycota	Agaricomycetes	Boletales	Suillaceae	Suillus	Suillus_grevillei_(Klotzsch)_Singer	Suillus_grevillei_(Klotzch:_Fr)_Singer	44		0.22		516.667			Soil
Chudzyński_&_Falandysz_2008	Basidiomycota	Agaricomycetes	Boletales	Suillaceae	Suillus	Suillus_grevillei_(Klotzsch)_Singer	Suillus_grevillei_(Klotzch:_Fr)_Singer	44		0.88		129.167			Soil
Chudzyński_&_Falandysz_2008	Basidiomycota	Agaricomycetes	Boletales	Suillaceae	Suillus	Suillus_grevillei_(Klotzsch)_Singer	Suillus_grevillei_(Klotzch:_Fr)_Singer	44		0.23		494.203			Soil
Chudzyński_&_Falandysz_2008	Basidiomycota	Agaricomycetes	Boletales	Suillaceae	Suillus	Suillus_grevillei_(Klotzsch)_Singer	Suillus_grevillei_(Klotzch:_Fr)_Singer	44		0.64		177.604			Soil
Chudzyński_&_Falandysz_2008	Basidiomycota	Agaricomycetes	Boletales	Suillaceae	Suillus	Suillus_grevillei_(Klotzsch)_Singer	Suillus_grevillei_(Klotzch:_Fr)_Singer	44		0.28		405.952			Soil
Chudzyński_&_Falandysz_2008	Basidiomycota	Agaricomycetes	Boletales	Suillaceae	Suillus	Suillus_grevillei_(Klotzsch)_Singer	Suillus_grevillei_(Klotzch:_Fr)_Singer	44		1		113.667			Soil
Chudzyński_&_Falandysz_2008	Basidiomycota	Agaricomycetes	Boletales	Suillaceae	Suillus	Suillus_grevillei_(Klotzsch)_Singer	Suillus_grevillei_(Klotzch:_Fr)_Singer	44		0.37		307.207			Soil
Chudzyński_&_Falandysz_2008	Basidiomycota	Agaricomycetes	Boletales	Suillaceae	Suillus	Suillus_grevillei_(Klotzsch)_Singer	Suillus_grevillei_(Klotzch:_Fr)_Singer	44		0.71		160.094			Soil
Chudzyński_&_Falandysz_2008	Basidiomycota	Agaricomycetes	Boletales	Suillaceae	Suillus	Suillus_grevillei_(Klotzsch)_Singer	Suillus_grevillei_(Klotzch:_Fr)_Singer	44		0.28		405.952			Soil
Chudzyński_et_al_2013	Basidiomycota	Agaricomycetes	Boletales	Suillaceae	Suillus	Suillus_grevillei_(Klotzsch)_Singer	Suillus_grevillei	44		0.73		155.708
Chudzyński_et_al_2013	Basidiomycota	Agaricomycetes	Boletales	Suillaceae	Suillus	Suillus_grevillei_(Klotzsch)_Singer	Suillus_grevillei	44		0.22		516.667
Chudzyński_et_al_2013	Basidiomycota	Agaricomycetes	Boletales	Suillaceae	Suillus	Suillus_grevillei_(Klotzsch)_Singer	Suillus_grevillei	44		0.8		142.083
Chudzyński_et_al_2013	Basidiomycota	Agaricomycetes	Boletales	Suillaceae	Suillus	Suillus_grevillei_(Klotzsch)_Singer	Suillus_grevillei	44		0.29		391.954
Falandysz_et_al_2012a	Basidiomycota	Agaricomycetes	Boletales	Suillaceae	Suillus	Suillus_grevillei_(Klotzsch)_Singer	Suillus_grevillei	44		0.84		135.317			Soil
Falandysz_et_al_2012a	Basidiomycota	Agaricomycetes	Boletales	Suillaceae	Suillus	Suillus_grevillei_(Klotzsch)_Singer	Suillus_grevillei	44		0.34		334.314			Soil
Falandysz_et_al_2012a	Basidiomycota	Agaricomycetes	Boletales	Suillaceae	Suillus	Suillus_grevillei_(Klotzsch)_Singer	Suillus_grevillei	44		1		113.667			Soil
Falandysz_et_al_2012a	Basidiomycota	Agaricomycetes	Boletales	Suillaceae	Suillus	Suillus_grevillei_(Klotzsch)_Singer	Suillus_grevillei	44		0.37		307.207			Soil
Washizuka_1987	Basidiomycota	Agaricomycetes	Boletales	Suillaceae	Suillus	Suillus_grevillei_(Klotzsch)_Singer	Suillus_grevillei	44	4.2	0.2	12.2222	568.333	46.5			33.16	33.16	131.73	300	14.6	1937
Washizuka_1987	Basidiomycota	Agaricomycetes	Boletales	Suillaceae	Suillus	Suillus_grevillei_(Klotzsch)_Singer	Suillus_grevillei	44	6.3	0.4	8.14815	284.167	34.875			33.21	33.21	131.77	100	15.6	1800
Gençcelep_et_al_2009	Basidiomycota	Agaricomycetes	Boletales	Suillaceae	Suillus	Suillus_luteus_(L.)_Roussel	Suillus_luteus_(L.)_Roussel	44		0.187		607.843
Falandysz_et_al_2001	Basidiomycota	Agaricomycetes	Boletales	Suillaceae	Suillus	Suillus_luteus_(L.)_Roussel	Suillus_luteus_(L.)_S.F._Gray	44		0.87		130.651
Rudawska_&_Leski_2005	Basidiomycota	Agaricomycetes	Boletales	Suillaceae	Suillus	Suillus_luteus_(L.)_Roussel	Suillus_luteus	44	3.12	0.61		186.339	11.3255			52.7	52.7	15.92	65	8.5	557
Rudawska_&_Leski_2005	Basidiomycota	Agaricomycetes	Boletales	Suillaceae	Suillus	Suillus_luteus_(L.)_Roussel	Suillus_luteus	44	3.53	0.76		149.561	10.2848			52.7	52.7	15.92	65	8.5	557
Rudawska_&_Leski_2005	Basidiomycota	Agaricomycetes	Boletales	Suillaceae	Suillus	Suillus_luteus_(L.)_Roussel	Suillus_luteus	44	2.71	0.45		252.593	13.3349			52.7	52.7	15.92	65	8.5	557
Taylor_et_al_2003	Basidiomycota	Agaricomycetes	Boletales	Suillaceae	Suillus	Suillus_luteus_(L.)_Roussel	Suillus_luteus_(L._ex_Fr.)_S.F._Gray	43.1	3.4		14.7892					59.867	59.867	17.217	35	5.5	577
Zeng_et_al_2012	Basidiomycota	Agaricomycetes	Boletales	Suillaceae	Suillus	Suillus_luteus_(L.)_Roussel	Suillus_luteus	44		0.52		218.59
Washizuka_1987	Basidiomycota	Agaricomycetes	Boletales	Suillaceae	Suillus	Suillus_luteus_(L.)_Roussel	Suillus_luteus_(L.:Fr.)_S.F.Gray	44	3.6	0.4	14.2593	284.167	19.9286			33.21	33.21	131.77	100	15.6	1800
Falandysz_et_al_2001	Basidiomycota	Agaricomycetes	Boletales	Suillaceae	Suillus	Suillus_variegatus_(Sw.)_Richon_&_Roze	Suillus_variegatus_(Swartz:_Fr.)_O._Kuntze	44		0.12		947.222
Johanson_et_al_2004	Basidiomycota	Agaricomycetes	Boletales	Suillaceae	Suillus	Suillus_variegatus_(Sw.)_Richon_&_Roze	Suillus_variegatus	47.79	3.684		15.1344					60.367	60.367	18.217	15	5.4	562
Johanson_et_al_2004	Basidiomycota	Agaricomycetes	Boletales	Suillaceae	Suillus	Suillus_variegatus_(Sw.)_Richon_&_Roze	Suillus_variegatus	46.37	4.417		12.2478					60.367	60.367	18.217	15	5.4	562
Johanson_et_al_2004	Basidiomycota	Agaricomycetes	Boletales	Suillaceae	Suillus	Suillus_variegatus_(Sw.)_Richon_&_Roze	Suillus_variegatus	44.23	4.647		11.1043					60.367	60.367	18.217	15	5.4	562
Lavola_et_al_2011	Basidiomycota	Agaricomycetes	Boletales	Suillaceae	Suillus	Suillus_variegatus_(Sw.)_Richon_&_Roze	Suillus_variegatus	44		0.61		186.339
Taylor_et_al_2003	Basidiomycota	Agaricomycetes	Boletales	Suillaceae	Suillus	Suillus_variegatus_(Sw.)_Richon_&_Roze	Suillus_variegatus_(Swartz_ex_Fr.)_O._Kuntze	42.9	3.1		16.1452					64.233	64.233	19.767	175	1.5	583
Taylor_et_al_2003	Basidiomycota	Agaricomycetes	Boletales	Suillaceae	Suillus	Suillus_variegatus_(Sw.)_Richon_&_Roze	Suillus_variegatus_(Swartz_ex_Fr.)_O._Kuntze	43.1	3.4		14.7892					59.867	59.867	17.217	35	5.5	577
Taylor_et_al_2003	Basidiomycota	Agaricomycetes	Boletales	Tapinellaceae	Tapinella	Tapinella_atrotomentosa_(Batsch)_Šutara	Paxillus_atromentarius_(Batsch_:_Fr.)_Fr.	44.6	2.8		18.5833					59.867	59.867	17.217	35	5.5	577
Sudheep_&_Sridhar_2014	Basidiomycota	Agaricomycetes	Agaricales	Lyophyllaceae	Termitomyces	Termitomyces_globulus_R._Heim_&_Gooss.-Font.	Termitomyces_globulus	44		0.13		874.359				14.842	14.842	74.425	350	26.6	3295
Pallon_et_al_2007	Basidiomycota	Agaricomycetes	Thelephorales	Thelephoraceae	Thelephora	Thelephora_terrestris_Ehrh.	Thelophora_terrestris	44		0.08		1420.83				56.123	56.123	13.811	60	7.4	682
Pallon_et_al_2007	Basidiomycota	Agaricomycetes	Thelephorales	Thelephoraceae	Thelephora	Thelephora_terrestris_Ehrh.	Thelophora_terrestris	44		0.05		2273.33				56.123	56.123	13.811	60	7.4	682
Koukol_et_al_2008	Basidiomycota	Agaricomycetes	Thelephorales	Thelephoraceae	Thelephora	Thelephora_terrestris_Ehrh.	Thelephora_terrestris	44		0.72		157.87				48.972	48.972	13.633	1025	4.6	1129
Merrill_&_Cowling_1966	Basidiomycota	Agaricomycetes	Polyporales	Polyporaceae	Trametes	Trametes_hirsuta_(Wulfen)_Lloyd	Polyporus_hirsutus	44	1.13		45.4277
Taylor_et_al_2003	Basidiomycota	Agaricomycetes	Polyporales	Polyporaceae	Trametes	Trametes_hirsuta_(Wulfen)_Lloyd	Trametes_hirsuta_(Wulfen_:_Fr.)_Pil.	42.5	2		24.7917					64.233	64.233	19.767	175	1.5	583
Vogt_&_Edmonds_1980	Basidiomycota	Agaricomycetes	Polyporales	Polyporaceae	Trametes	Trametes_hirsuta_(Wulfen)_Lloyd	Polyporus_hirsuitus	44	2.36	0.55	21.7514	206.667	9.5013		Soil	47.5	47.5	-121.76	210	10	1688
Clinton_et_al_1999	Basidiomycota	Agaricomycetes	Polyporales	Polyporaceae	Trametes	Trametes_versicolor_(L.)_Lloyd	Trametes_versicolor	40.8	1.82	0.34	26.1538	310	11.8529		Wood	43.167	-43.167	171.75	970	7.9	2008
Colen_et_al_2014	Basidiomycota	Agaricomycetes	Polyporales	Polyporaceae	Trametes	Trametes_versicolor_(L.)_Lloyd	Trametes_versicolor	44		0.1351		841.352
Harmon_et_al_1994	Basidiomycota	Agaricomycetes	Polyporales	Polyporaceae	Trametes	Trametes_versicolor_(L.)_Lloyd	Trametes_versicolor	44	1.236	0.1465	41.5318	775.882	18.6816
Levi_&_Cowling_1969	Basidiomycota	Agaricomycetes	Polyporales	Polyporaceae	Trametes	Trametes_versicolor_(L.)_Lloyd	Polyporus_versicolor	44	7.8		6.5812
Levi_&_Cowling_1969	Basidiomycota	Agaricomycetes	Polyporales	Polyporaceae	Trametes	Trametes_versicolor_(L.)_Lloyd	Polyporus_versicolor	44	8.2		6.26016
Levi_&_Cowling_1969	Basidiomycota	Agaricomycetes	Polyporales	Polyporaceae	Trametes	Trametes_versicolor_(L.)_Lloyd	Polyporus_versicolor	44	5.5		9.33333
Levi_&_Cowling_1969	Basidiomycota	Agaricomycetes	Polyporales	Polyporaceae	Trametes	Trametes_versicolor_(L.)_Lloyd	Polyporus_versicolor	44	7.5		6.84444
Levi_&_Cowling_1969	Basidiomycota	Agaricomycetes	Polyporales	Polyporaceae	Trametes	Trametes_versicolor_(L.)_Lloyd	Polyporus_versicolor	44	6.5		7.89744
Levi_&_Cowling_1969	Basidiomycota	Agaricomycetes	Polyporales	Polyporaceae	Trametes	Trametes_versicolor_(L.)_Lloyd	Polyporus_versicolor	44	4.3		11.938
Levi_&_Cowling_1969	Basidiomycota	Agaricomycetes	Polyporales	Polyporaceae	Trametes	Trametes_versicolor_(L.)_Lloyd	Polyporus_versicolor	44	7.1		7.23005
Levi_&_Cowling_1969	Basidiomycota	Agaricomycetes	Polyporales	Polyporaceae	Trametes	Trametes_versicolor_(L.)_Lloyd	Polyporus_versicolor	44	4.1		12.5203
Levi_&_Cowling_1969	Basidiomycota	Agaricomycetes	Polyporales	Polyporaceae	Trametes	Trametes_versicolor_(L.)_Lloyd	Polyporus_versicolor	44	1.5		34.2222
Levi_&_Cowling_1969	Basidiomycota	Agaricomycetes	Polyporales	Polyporaceae	Trametes	Trametes_versicolor_(L.)_Lloyd	Polyporus_versicolor	44	5.2		9.87179
Levi_&_Cowling_1969	Basidiomycota	Agaricomycetes	Polyporales	Polyporaceae	Trametes	Trametes_versicolor_(L.)_Lloyd	Polyporus_versicolor	44	6.6		7.77778
Levi_&_Cowling_1969	Basidiomycota	Agaricomycetes	Polyporales	Polyporaceae	Trametes	Trametes_versicolor_(L.)_Lloyd	Polyporus_versicolor	44	5.6		9.16667
Levi_&_Cowling_1969	Basidiomycota	Agaricomycetes	Polyporales	Polyporaceae	Trametes	Trametes_versicolor_(L.)_Lloyd	Polyporus_versicolor	44	5.7		9.00585
Levi_&_Cowling_1969	Basidiomycota	Agaricomycetes	Polyporales	Polyporaceae	Trametes	Trametes_versicolor_(L.)_Lloyd	Polyporus_versicolor	44	5.6		9.16667
Levi_&_Cowling_1969	Basidiomycota	Agaricomycetes	Polyporales	Polyporaceae	Trametes	Trametes_versicolor_(L.)_Lloyd	Polyporus_versicolor	44	4		12.8333
Levi_&_Cowling_1969	Basidiomycota	Agaricomycetes	Polyporales	Polyporaceae	Trametes	Trametes_versicolor_(L.)_Lloyd	Polyporus_versicolor	44	5.6		9.16667
Levi_&_Cowling_1969	Basidiomycota	Agaricomycetes	Polyporales	Polyporaceae	Trametes	Trametes_versicolor_(L.)_Lloyd	Polyporus_versicolor	44	2.3		22.3188
Levi_&_Cowling_1969	Basidiomycota	Agaricomycetes	Polyporales	Polyporaceae	Trametes	Trametes_versicolor_(L.)_Lloyd	Polyporus_versicolor	44	1.5		34.2222
Levi_&_Cowling_1969	Basidiomycota	Agaricomycetes	Polyporales	Polyporaceae	Trametes	Trametes_versicolor_(L.)_Lloyd	Polyporus_versicolor	44	2.6		19.7436
Levi_&_Cowling_1969	Basidiomycota	Agaricomycetes	Polyporales	Polyporaceae	Trametes	Trametes_versicolor_(L.)_Lloyd	Polyporus_versicolor	44	1.3		39.4872
Levi_&_Cowling_1969	Basidiomycota	Agaricomycetes	Polyporales	Polyporaceae	Trametes	Trametes_versicolor_(L.)_Lloyd	Polyporus_versicolor	44	0.7		73.3333
Levi_&_Cowling_1969	Basidiomycota	Agaricomycetes	Polyporales	Polyporaceae	Trametes	Trametes_versicolor_(L.)_Lloyd	Polyporus_versicolor	44	1.3		39.4872
Levi_&_Cowling_1969	Basidiomycota	Agaricomycetes	Polyporales	Polyporaceae	Trametes	Trametes_versicolor_(L.)_Lloyd	Polyporus_versicolor	44	0.7		73.3333
Levi_&_Cowling_1969	Basidiomycota	Agaricomycetes	Polyporales	Polyporaceae	Trametes	Trametes_versicolor_(L.)_Lloyd	Polyporus_versicolor	44	0.5		102.667
Colen_et_al_2014	Basidiomycota	Tremellomycetes	Tremellales	Tremellaceae	Tremella	Tremella_fuciformis_Berk.	Tremella_fuciformis	44		0.9055		125.529
Vogt_&_Edmonds_1980	Basidiomycota	Agaricomycetes	Hymenochaetales		Trichaptum	Trichaptum_abietinum_(Dicks.)_Ryvarden	Hirschioporus_abietinus	44	0.83	0.13	61.8474	874.359	14.1374		Wood	47.5	47.5	-121.76	210	10	1688
Merrill_&_Cowling_1966	Basidiomycota	Agaricomycetes	Hymenochaetales		Trichaptum	Trichaptum_biforme_(Fr.)_Ryvarden	Polyporus_pargamenus	44	0.94		54.6099
Falandysz_et_al_2001	Basidiomycota	Agaricomycetes	Agaricales	Tricholomataceae	Tricholoma	Tricholoma_equestre_(L.)_P._Kumm.	Tricholoma_favovirens_(Pers.:_Fr.)_Lund._et_Nannf.	44		0.83		136.948
Johanson_et_al_2004	Basidiomycota	Agaricomycetes	Agaricales	Tricholomataceae	Tricholoma	Tricholoma_equestre_(L.)_P._Kumm.	Tricholoma_equestre	42.46	2.138		23.1696					60.367	60.367	18.217	15	5.4	562
Taylor_et_al_2003	Basidiomycota	Agaricomycetes	Agaricales	Tricholomataceae	Tricholoma	Tricholoma_equestre_(L.)_P._Kumm.	Tricholoma_flavovirens_(Pers._ex_Fr.)	42.7	3.6		13.838					64.233	64.233	19.767	175	1.5	583
Taylor_et_al_2003	Basidiomycota	Agaricomycetes	Agaricales	Tricholomataceae	Tricholoma	Tricholoma_equestre_(L.)_P._Kumm.	Tricholoma_flavovirens_(Pers._ex_Fr.)	44.2	3.8		13.5702					59.867	59.867	17.217	35	5.5	577
Tel_et_al_2014	Basidiomycota	Agaricomycetes	Agaricales	Tricholomataceae	Tricholoma	Tricholoma_focale_(Fr.)_Ricken	Tricholoma_focale	44		0.1107		1026.8
Taylor_et_al_2003	Basidiomycota	Agaricomycetes	Agaricales	Tricholomataceae	Tricholoma	Tricholoma_fracticum_(Britzelm.)_Kreisel	Tricholoma_fracticum_(Britz.)_Kreisel	41.1	3.5		13.7					59.867	59.867	17.217	35	5.5	577
Taylor_et_al_2003	Basidiomycota	Agaricomycetes	Agaricales	Tricholomataceae	Tricholoma	Tricholoma_fucatum_(Fr.)_P._Kumm.	Tricholoma_fucatum_Kummer_(Fr.)	42.3	3.3		14.9545					59.867	59.867	17.217	35	5.5	577
Taylor_et_al_2003	Basidiomycota	Agaricomycetes	Agaricales	Tricholomataceae	Tricholoma	Tricholoma_fulvum_(DC.)_Bigeard_&_H._Guill.	Tricholoma_fulvum_(DC_:_Fr.)_Sacc	43	3.9		12.8632					59.867	59.867	17.217	35	5.5	577
Liu_et_al_2010	Basidiomycota	Agaricomycetes	Agaricales	Tricholomataceae	Tricholoma	Tricholoma_matsutake_(S._Ito_&_S._Imai)_Singer	Tricholoma_matsutake	44		0.504		225.529
Vaario_et_al_2015	Basidiomycota	Agaricomycetes	Agaricales	Tricholomataceae	Tricholoma	Tricholoma_matsutake_(S._Ito_&_S._Imai)_Singer	Tricholoma_matsutake	44		0.1708		665.496
Vaario_et_al_2015	Basidiomycota	Agaricomycetes	Agaricales	Tricholomataceae	Tricholoma	Tricholoma_matsutake_(S._Ito_&_S._Imai)_Singer	Tricholoma_matsutake	44		0.1626		699.057
Vaario_et_al_2015	Basidiomycota	Agaricomycetes	Agaricales	Tricholomataceae	Tricholoma	Tricholoma_matsutake_(S._Ito_&_S._Imai)_Singer	Tricholoma_matsutake	44		0.3532		321.82
Ayaz_et_al_2011	Basidiomycota	Agaricomycetes	Agaricales	Tricholomataceae	Tricholoma	Tricholoma_saponaceum_(Fr.)_P._Kumm.	Tricholoma_saponaceum_var._saponaceum	44		0.418		271.93
Tel_et_al_2014	Basidiomycota	Agaricomycetes	Agaricales	Tricholomataceae	Tricholoma	Tricholoma_terreum_(Schaeff.)_P._Kumm.	Tricholoma_terreum	44		0.2656		427.962
Vetter_1990	Basidiomycota	Agaricomycetes	Agaricales	Tricholomataceae	Tricholoma	Tricholoma_terreum_(Schaeff.)_P._Kumm.	Tricholoma_terreum	44		0.5822		195.236
Taylor_et_al_2003	Basidiomycota	Agaricomycetes	Agaricales	Tricholomataceae	Tricholoma	Tricholoma_vaccinum_(Schaeff.)_P._Kumm.	Tricholoma_vaccinum_(Pers._:_Fr)_Kumm.	43.1	2.7		18.6235					59.867	59.867	17.217	35	5.5	577
Taylor_et_al_2003	Basidiomycota	Agaricomycetes	Agaricales	Tricholomataceae	Tricholoma	Tricholoma_virgatum_(Fr.)_P._Kumm.	Tricholoma_virgatum_(Fr._:_Fr.)_Kumm.	43	3.6		13.9352					64.233	64.233	19.767	175	1.5	583
Taylor_et_al_2003	Basidiomycota	Agaricomycetes	Agaricales	Tricholomataceae	Tricholoma	Tricholoma_virgatum_(Fr.)_P._Kumm.	Tricholoma_virgatum_(Fr._:_Fr.)_Kumm.	43.2	4.4		11.4545					59.867	59.867	17.217	35	5.5	577
Taylor_et_al_2003	Basidiomycota	Agaricomycetes	Boletales	Boletaceae	Tylopilus	Tylopilus_felleus_(Bull.)_P._Karst.	Tylopilus_felleus_(Bull._:_Fr.)_Karst.	43.7	4		12.7458					59.867	59.867	17.217	35	5.5	577
Kottke_et_al_1998	Basidiomycota	Agaricomycetes	Atheliales	Atheliaceae	Tylospora	Tylospora_fibrillosa_(Burt)_Donk	Tylospora_fibrillosa	44		0.1743		652.132
Pallon_et_al_2007	Basidiomycota	Agaricomycetes	Atheliales	Atheliaceae	Tylospora	Tylospora_fibrillosa_(Burt)_Donk	Tylospora_fibrillosa	44		0.12		947.222				56.123	56.123	13.811	60	7.4	682
Pallon_et_al_2007	Basidiomycota	Agaricomycetes	Atheliales	Atheliaceae	Tylospora	Tylospora_fibrillosa_(Burt)_Donk	Tylospora_fibrillosa	44		0.15		757.778				56.123	56.123	13.811	60	7.4	682
Gençcelep_et_al_2009	Basidiomycota	Agaricomycetes	Agaricales	Pleurotaceae	Volvopluteus	Volvopluteus_gloiocephalus_(DC.)_Vizzini,_Contu_&_Justo	Volvariella_gloiocephala_(DC.)_Boekhout_&_Enderle	44		0.298		381.432
Bučinová_et_al_2014	Basidiomycota	Agaricomycetes	Boletales	Boletaceae	Xerocomellus	Xerocomellus_chrysenteron_(Bull.)_Šutara	Xerocomellus_chrysenteron	44		0.3039		374.027				48.544	48.544	18.862	500	7.6	759
Bučinová_et_al_2014	Basidiomycota	Agaricomycetes	Boletales	Boletaceae	Xerocomellus	Xerocomellus_chrysenteron_(Bull.)_Šutara	Xerocomellus_chrysenteron	44		0.3604		315.39				48.542	48.542	18.943	600	6.9	804
Bučinová_et_al_2014	Basidiomycota	Agaricomycetes	Boletales	Boletaceae	Xerocomellus	Xerocomellus_chrysenteron_(Bull.)_Šutara	Xerocomellus_chrysenteron	44		0.319		356.322				48.636	48.636	19.069	450	7.4	777
Dimitrijevic_et_al_2016	Basidiomycota	Agaricomycetes	Boletales	Boletaceae	Xerocomellus	Xerocomellus_chrysenteron_(Bull.)_Šutara	Xerocomellus_chrysenteron	44		0.4387		259.099				43.396	43.396	21.459	950	7.5	762
Falandysz_et_al_2001	Basidiomycota	Agaricomycetes	Boletales	Boletaceae	Xerocomellus	Xerocomellus_chrysenteron_(Bull.)_Šutara	Xerocomus_chrysenteron_(Bull.)_Quél.	44		0.93		122.222
Koukol_et_al_2008	Basidiomycota	Agaricomycetes	Boletales	Boletaceae	Xerocomellus	Xerocomellus_chrysenteron_(Bull.)_Šutara	Boletus_chrysenteron	44		0.83		136.948				48.875	48.875	14.272	1025	5.3	1011
Vetter_1990	Basidiomycota	Agaricomycetes	Boletales	Boletaceae	Xerocomellus	Xerocomellus_chrysenteron_(Bull.)_Šutara	Xerocomus_chrysentheron	44		1.0123		112.286
Gençcelep_et_al_2009	Basidiomycota	Agaricomycetes	Boletales	Boletaceae	Xerocomellus	Xerocomellus_chrysenteron_(Bull.)_Šutara	Boletus_chrysenteron_Bull.	44		0.322		353.002
Rudawska_&_Leski_2005	Basidiomycota	Agaricomycetes	Boletales	Boletaceae	Xerocomellus	Xerocomellus_chrysenteron_(Bull.)_Šutara	Xerocomus_chrysenteron	44	6.87	0.77	7.4721	147.619	19.756			52.7	52.7	15.92	65	8.5	557
Rudawska_&_Leski_2005	Basidiomycota	Agaricomycetes	Boletales	Boletaceae	Xerocomellus	Xerocomellus_chrysenteron_(Bull.)_Šutara	Xerocomus_chrysenteron	44	7.31	0.88	7.02234	129.167	18.3937			52.7	52.7	15.92	65	8.5	557
Rudawska_&_Leski_2005	Basidiomycota	Agaricomycetes	Boletales	Boletaceae	Xerocomellus	Xerocomellus_chrysenteron_(Bull.)_Šutara	Xerocomus_chrysenteron	44	6.44	0.67	7.97101	169.652	21.2836			52.7	52.7	15.92	65	8.5	557
Allen_et_al_2003	Basidiomycota	Agaricomycetes	Boletales	Boletaceae	Xerocomellus	Xerocomellus_dryophilus_(Thiers)_N._Siegel,_C.F._Schwarz_&_J.L._Frank	Boletus_dryophilus	44	4.5		11.4074					33.375	33.375	-116.621	1410	12.7	591
Edmonds_&_Lebo_1998	Basidiomycota	Agaricomycetes	Boletales	Boletaceae	Xerocomellus	Xerocomellus_zelleri_(Murrill)_Klofac	Boletus_zelleri	44	4.92	0.9472	10.4336	120.003	11.5016			47.833	47.833	-123.883	160	5.5	2765
Edmonds_&_Lebo_1998	Basidiomycota	Agaricomycetes	Agaricales	Mycenaceae	Xeromphalina	Xeromphalina_campanella_(Batsch)_Kühner_&_Maire	Xeromphalina_campanella	44	2.97	0.7716	17.284	147.313	8.52311			47.833	47.833	-123.883	160	5.5	2765
Edmonds_&_Lebo_1998	Basidiomycota	Agaricomycetes	Agaricales	Mycenaceae	Xeromphalina		Xeromphalina_spp.	44	3.47	0.7449	14.7935	152.593	10.3149			47.833	47.833	-123.883	160	5.5	2765
Olsson_et_al_2008	Glomeromycota	Glomeromycetes	Glomerales	Glomeraceae	Rhizophagus	Rhizophagus_intraradices_(N.C._Schenck_&_G.S._Sm.)_C._Walker_&_A._Schüßler	Glomus_intraradices	44		0.67		169.652
Olsson_et_al_2008	Glomeromycota	Glomeromycetes	Glomerales	Glomeraceae	Rhizophagus	Rhizophagus_intraradices_(N.C._Schenck_&_G.S._Sm.)_C._Walker_&_A._Schüßler	Glomus_intraradices	44		0.96		118.403
Olsson_et_al_2008	Glomeromycota	Glomeromycetes	Glomerales	Glomeraceae	Rhizophagus	Rhizophagus_intraradices_(N.C._Schenck_&_G.S._Sm.)_C._Walker_&_A._Schüßler	Glomus_intraradices	44		0.34		334.314
Olsson_et_al_2008	Glomeromycota	Glomeromycetes	Glomerales	Glomeraceae	Rhizophagus	Rhizophagus_intraradices_(N.C._Schenck_&_G.S._Sm.)_C._Walker_&_A._Schüßler	Glomus_intraradices	44		0.24		473.611
Olsson_et_al_2008	Glomeromycota	Glomeromycetes	Glomerales	Glomeraceae	Rhizophagus	Rhizophagus_intraradices_(N.C._Schenck_&_G.S._Sm.)_C._Walker_&_A._Schüßler	Glomus_intraradices	44		0.13		874.359
Olsson_et_al_2008	Glomeromycota	Glomeromycetes	Glomerales	Glomeraceae	Rhizophagus	Rhizophagus_intraradices_(N.C._Schenck_&_G.S._Sm.)_C._Walker_&_A._Schüßler	Glomus_intraradices	44		0.8		142.083
Olsson_et_al_2011	Glomeromycota	Glomeromycetes	Glomerales	Glomeraceae	Rhizophagus	Rhizophagus_intraradices_(N.C._Schenck_&_G.S._Sm.)_C._Walker_&_A._Schüßler	Glomus_intraradices	44		0.52		218.59
Naguib_&_Salama_1966	Zygomycota		Mucorales	Cunninghamellaceae	Cunninghamella		Cunninghamella_sp.	44	4.74013	0.986842	10.8295	115.182	10.636
Naguib_&_Salama_1966	Zygomycota		Mucorales	Cunninghamellaceae	Cunninghamella		Cunninghamella_sp.	44	4.2	1.07636	12.2222	105.602	8.6402
Naguib_&_Salama_1966	Zygomycota		Mucorales	Cunninghamellaceae	Cunninghamella		Cunninghamella_sp.	44	4.92874	1.65517	10.4151	68.6736	6.59365
Naguib_&_Salama_1966	Zygomycota		Mucorales	Cunninghamellaceae	Cunninghamella		Cunninghamella_sp.	44	4.8184	1.98547	10.6536	57.2492	5.37369
Naguib_&_Salama_1966	Zygomycota		Mucorales	Cunninghamellaceae	Cunninghamella		Cunninghamella_sp.	44	3.90868	2.42009	13.1332	46.9679	3.57628
Naguib_&_Salama_1966	Zygomycota		Mucorales	Cunninghamellaceae	Cunninghamella		Cunninghamella_sp.	44	4.01587	1.678	12.7826	67.7392	5.29932
Naguib_&_Salama_1966	Zygomycota		Mucorales	Cunninghamellaceae	Cunninghamella		Cunninghamella_sp.	44	4.41532	1.15323	11.6262	98.5641	8.47777
Naguib_&_Salama_1966	Zygomycota		Mucorales	Cunninghamellaceae	Cunninghamella		Cunninghamella_sp.	44	6.18257	2.53112	8.30291	44.9077	5.40867
Naguib_&_Salama_1966	Zygomycota		Mucorales	Cunninghamellaceae	Cunninghamella		Cunninghamella_sp.	44	6.49767	3.08372	7.90026	36.8602	4.6657
Naguib_&_Salama_1966	Zygomycota		Mucorales	Cunninghamellaceae	Cunninghamella		Cunninghamella_sp.	44	5.57456	3.48684	9.2085	32.5987	3.54007
Naguib_&_Salama_1966	Zygomycota		Mucorales	Cunninghamellaceae	Cunninghamella		Cunninghamella_sp.	44	4.99125	2.77899	10.2847	40.9021	3.977
Mouginot_et_al_2014	Zygomycota		Mucorales	Mucoraceae	Mucor	Mucor_flavus_Schrank	Mucor_flavus				6.99	128	18.4	0.33
Mouginot_et_al_2014	Zygomycota		Mucorales	Mucoraceae	Mucor	Mucor_racemosus_Bull.	Mucor_racemosus				8.07	75.9	9.4	1.97
Mouginot_et_al_2014	Zygomycota		Mucorales	Mucoraceae	Mucor	Mucor_racemosus_Bull.	Mucor_racemosus				8.92	78.8	9.01	2.51
