# Supplementary material for: Carbon:Nitrogen:Phosphorus Stoichiometry in Fungi: A Meta-Analysis
Source: Front Microbiol. 2017 Jul 14;8:1281. doi: 10.3389/fmicb.2017.01281 (PMC5508194; doi:10.3389/fmicb.2017.01281)
Supplement: Supplementary file 3 [file Data_Sheet_3.XLS]

## Sheet: Func
Trophic Mode	Class	Order	Family	Genus	Species	C	N	P	CN	CP	NP
Saprotroph	Agaricomycetes	Polyporales	Meruliaceae	Abortiporus	Abortiporus_biennis_(Bull.)_Singer			0.412		275.89
Saprotroph	Agaricomycetes	Agaricales	Agaricaceae	Agaricus	Agaricus_abruptibulbus_Peck			0.74785		671.912
Saprotroph	Agaricomycetes	Agaricales	Agaricaceae	Agaricus	Agaricus_arvensis_Schaeff.			1.28707		89.7078
Saprotroph	Agaricomycetes	Agaricales	Agaricaceae	Agaricus	Agaricus_augustus_Fr.		6.43	1.1946	7.98341	116.743	6.97934
Saprotroph	Agaricomycetes	Agaricales	Agaricaceae	Agaricus	Agaricus_bisporus_(J.E._Lange)_Imbach			1.44282		105.878
Saprotroph	Agaricomycetes	Agaricales	Agaricaceae	Agaricus	Agaricus_brasiliensis_Fr.			1.12735		100.955
Saprotroph	Agaricomycetes	Agaricales	Agaricaceae	Agaricus	Agaricus_campestris_L.			1.118		269.236
Saprotroph	Agaricomycetes	Agaricales	Agaricaceae	Agaricus	Agaricus_dulcidulus_Schulzer			1.3437		84.5923
Saprotroph	Agaricomycetes	Agaricales	Agaricaceae	Agaricus	Agaricus_placomyces_Peck		12.9	1.4	3.97933	81.1905	20.4031
Saprotroph	Agaricomycetes	Agaricales	Agaricaceae	Agaricus	Agaricus_subrufescens_Peck			0.928425		132.922
Saprotroph	Agaricomycetes	Agaricales	Agaricaceae	Agaricus	Agaricus_sylvaticus_Schaeff.		8.3	1.5247	5.62249	74.5502
Saprotroph	Agaricomycetes	Agaricales	Agaricaceae	Agaricus	Agaricus_urinascens_(Jul._Schäff._&_F.H._Møller)_Singer			0.212		536.163
Saprotroph	Agaricomycetes	Agaricales	Agaricaceae	Agaricus	Agaricus_xanthodermus_Genev.	40		1.1258		100.965
Saprotroph	Agaricomycetes	Agaricales	Strophariaceae	Agrocybe	Agrocybe_dura_(Bolton)_Singer			0.208		546.474
Ectomycorrhizal	Agaricomycetes	Russulales	Albatrellaceae	Albatrellus	Albatrellus_ovinus_(Schaeff.)_Kotl._&_Pouzar	44.5	3.2		16.224
Ectomycorrhizal	Agaricomycetes	Agaricales	Amanitaceae	Amanita	Amanita_calyptrata_Lam.		4.5		11.4074
Ectomycorrhizal	Agaricomycetes	Agaricales	Amanitaceae	Amanita	Amanita_ceciliae_(Berk._&_Broome)_Bas		3.5	0.2	14.6667	568.333	38.75
Ectomycorrhizal	Agaricomycetes	Agaricales	Amanitaceae	Amanita	Amanita_citrina_Pers.			0.673		168.895
Ectomycorrhizal	Agaricomycetes	Agaricales	Amanitaceae	Amanita	Amanita_fulva_Fr.		4.1		12.5488
Ectomycorrhizal	Agaricomycetes	Agaricales	Amanitaceae	Amanita	Amanita_magniverrucata_Thiers_&_Ammirati		5.7		9.00585
Ectomycorrhizal	Agaricomycetes	Agaricales	Amanitaceae	Amanita	Amanita_muscaria_(L.)_Lam.		4.56667	0.626125	11.6563	182.657	19.9286
Ectomycorrhizal	Agaricomycetes	Agaricales	Amanitaceae	Amanita	Amanita_pantherina_(DC.)_Krombh.		5	0.4815	10.2667	358.653	55.3571
Ectomycorrhizal	Agaricomycetes	Agaricales	Amanitaceae	Amanita	Amanita_phalloides_(Vaill._ex_Fr.)_Link			0.578875		197.703
Ectomycorrhizal	Agaricomycetes	Agaricales	Amanitaceae	Amanita	Amanita_porphyria_Alb._&_Schwein.		4		13.3
Ectomycorrhizal	Agaricomycetes	Agaricales	Amanitaceae	Amanita	Amanita_rubescens_Pers.		4.69	0.80266	11.1177	146.882	14.4408
Ectomycorrhizal	Agaricomycetes	Agaricales	Amanitaceae	Amanita	Amanita_strobiliformis_Gonn._&_Rabenh.			0.995		114.238
Ectomycorrhizal	Agaricomycetes	Agaricales	Amanitaceae	Amanita	Amanita_vaginata_(Bull.)_Lam.	44.7	2.8	0.391175	18.3333	471.121	62
Ectomycorrhizal	Agaricomycetes	Agaricales	Amanitaceae	Amanita	Amanita_verna_(Bull.)_Lam.	45.1	3.1	0.465367	16.5591	264.564	22.881
Ectomycorrhizal	Agaricomycetes	Agaricales	Amanitaceae	Amanita	Amanita_virosa_Bertill.	42.1	4.9		10.3333
Saprotroph	Agaricomycetes	Agaricales	Tricholomataceae	Ampulloclitocybe	Ampulloclitocybe_clavipes_(Pers.)_Redhead,_Lutzoni,_Moncalvo_&_Vilgalys	42.3	4.7		10.5
Saprotroph	Agaricomycetes	Agaricales	Physalacriaceae	Armillaria	Armillaria_borealis_Marxm._&_Korhonen		2.8		16.9583
Saprotroph	Agaricomycetes	Agaricales	Physalacriaceae	Armillaria	Armillaria_mellea_(Vahl)_P._Kumm.	40.7	1.96	0.7472	32.2572	178.359	7.77768
Saprotroph	Agaricomycetes	Agaricales	Physalacriaceae	Armillaria	Armillaria_novae-zelandiae_(G._Stev.)_Boesew		2.04	0.64	24.1912	170.742	7.05804
Saprotroph	Agaricomycetes	Agaricales	Physalacriaceae	Armillaria	Armillaria_tabescens_(Scop.)_Emel		2.67		20.0738
Ectomycorrhizal	Agaricomycetes	Boletales	Boletaceae	Aureoboletus	Aureoboletus_flaviporus_(Earle)_Klofac		3		17.1111
Ectomycorrhizal	Agaricomycetes	Boletales	Boletaceae	Aureoboletus	Aureoboletus_mirabilis_(Murrill)_Halling,_in_Halling,_Fechner,_Nuhn,_Osmundson,_Soytong,_Arora,_Binder_&_Hibbett		3.96	1.04	12.963	109.295	8.43132
Saprotroph	Agaricomycetes	Auriculariales	Auriculariaceae	Auricularia	Auricularia_auricula-judae_(Bull.)_Quél.			0.1939		586.213
Saprotroph	Agaricomycetes	Russulales	Auriscalpiaceae	Auriscalpium	Auriscalpium_vulgare_Gray	42.7	1.7		29.3039
Ectomycorrhizal	Agaricomycetes	Boletales	Boletaceae	Boletus	Boletus_aereus_Bull.			0.3982		331.564
Ectomycorrhizal	Agaricomycetes	Boletales	Boletaceae	Boletus	Boletus_edulis_Bull.	45.3567	5.99538	0.498362	8.96473	270.13	21.4953
Ectomycorrhizal	Agaricomycetes	Boletales	Boletaceae	Boletus	Boletus_pallidus_Frost			0.8116		154.67
Ectomycorrhizal	Agaricomycetes	Boletales	Boletaceae	Boletus	Boletus_pinophilus_Pilát_&_Dermek		6.9		6.84783
Ectomycorrhizal	Agaricomycetes	Boletales	Boletaceae	Boletus	Boletus_purpureus_Pers.			0.6496		174.979
Ectomycorrhizal	Agaricomycetes	Boletales	Boletaceae	Boletus	Boletus_speciosus_Frost			0.3915		357.508
Ectomycorrhizal	Agaricomycetes	Boletales	Boletaceae	Boletus	Boletus_subtomentosus_L.	41.7	4.5	0.648889	11.0963	188.786
Ectomycorrhizal	Agaricomycetes	Boletales	Boletaceae	Boletus	Boletus_tomentipes_Earle	41.65		0.520475		240.233
Ectomycorrhizal	Agaricomycetes	Boletales	Boletaceae	Boletus	Boletus_umbriniporus_Hongo			0.37505		367.912
Saprotroph	Agaricomycetes	Agaricales	Agaricaceae	Calvatia	Calvatia_craniiformis_(Schwein.)_Fr.		8.3	0.8	6.18474	142.083	22.9732
Saprotroph	Agaricomycetes	Agaricales	Agaricaceae	Calvatia	Calvatia_gigantea_(Batsch)_Lloyd			1.3683		83.0714
Ectomycorrhizal	Agaricomycetes	Cantharellales	Cantharellaceae	Cantharellus	Cantharellus_cibarius_Fr.	44.1	3	0.443692	17.15	374.709
Ectomycorrhizal	Agaricomycetes	Agaricales	Tricholomataceae	Catathelasma	Catathelasma_ventricosum_(Peck)_Singer		11.4	0.891	4.50292	161.629	19.4176
Ectomycorrhizal	Dothideomycetes	Mytilinidiales	Gloniaceae	Cenococcum	Cenococcum_graniforme_(Sowerby)_Ferd._&_Winge		0.97	0.15	52.921	757.778	14.319
Pathotroph	Agaricomycetes	Boletales	Boletaceae	Chalciporus	Chalciporus_piperatus_(Bull.)_Bataille	42.6	5.75		8.78494
Saprotroph	Agaricomycetes	Agaricales	Agaricaceae	Chlorophyllum	Chlorophyllum_rachodes_(Vittad.)_Vellinga			1.3172		86.2942
Saprotroph	Agaricomycetes	Phallales	Phallaceae	Clathrus	Clathrus_ruber_P._Micheli_ex_Pers.			0.0975		1165.81
Ectomycorrhizal	Agaricomycetes	Cantharellales	Clavulinaceae	Clavulina	Clavulina_rugosa_(Bull.)_J._Schröt.			0.415		273.896
Saprotroph	Agaricomycetes	Agaricales	Entolomataceae	Clitopilus	Clitopilus_prunulus_(Scop.)_P._Kumm.	39.8	8.6		5.39922
Saprotroph	Agaricomycetes	Agaricales	Omphalotaceae	Connopus	Connopus_acervatus_(Fr.)_K.W._Hughes,_Mather_&_R.H._Petersen		4.87	0.55	10.5407	334.493	51.3503
Saprotroph	Agaricomycetes	Agaricales	Psathyrellaceae	Coprinellus	Coprinellus_micaceus_(Bull.)_Vilgalys,_Hopple_&_Jacq._Johnson			0.5904		233.131
Saprotroph	Agaricomycetes	Agaricales	Psathyrellaceae	Coprinopsis	Coprinopsis_atramentaria_(Bull.)_Redhead,_Vilgalys_&_Moncalvo			0.73075		173.772
Saprotroph	Agaricomycetes	Agaricales	Agaricaceae	Coprinus	Coprinus_comatus_(O.F._Müll.)_Pers.			0.7501		160.524
Pathotroph	Sordariomycetes	Hypocreales	Cordycipitaceae	Cordyceps	Cordyceps_militaris_(L.)_Fr.			0.8739		130.068
Ectomycorrhizal	Agaricomycetes	Agaricales	Cortinariaceae	Cortinarius	Cortinarius_alboviolaceus_(Pers.)_Fr.		3.7		13.1171
Ectomycorrhizal	Agaricomycetes	Agaricales	Cortinariaceae	Cortinarius	Cortinarius_angelesianus_A.H._Sm.	45.48	4		12.526
Ectomycorrhizal	Agaricomycetes	Agaricales	Cortinariaceae	Cortinarius	Cortinarius_armeniacus_(Schaeff.)_Fr.	45.555	3.668		13.8686
Ectomycorrhizal	Agaricomycetes	Agaricales	Cortinariaceae	Cortinarius	Cortinarius_armillatus_(Fr.)_Fr.		4.75		10.5762
Ectomycorrhizal	Agaricomycetes	Agaricales	Cortinariaceae	Cortinarius	Cortinarius_bataillei_(J._Favre_ex_M.M._Moser)_Høil.		3.6		13.6435
Ectomycorrhizal	Agaricomycetes	Agaricales	Cortinariaceae	Cortinarius	Cortinarius_biformis_Fr.		3.7		13.0225
Ectomycorrhizal	Agaricomycetes	Agaricales	Cortinariaceae	Cortinarius	Cortinarius_bolaris_(Pers.)_Fr.		4.6		10.8551
Ectomycorrhizal	Agaricomycetes	Agaricales	Cortinariaceae	Cortinarius	Cortinarius_brunneus_(Pers.)_Fr.	41.3	3.5		14.2
Ectomycorrhizal	Agaricomycetes	Agaricales	Cortinariaceae	Cortinarius	Cortinarius_camphoratus_(Fr.)_Fr.	42.5	4.05		12.3745
Ectomycorrhizal	Agaricomycetes	Agaricales	Cortinariaceae	Cortinarius	Cortinarius_caperatus_(Pers.)_Fr.	41.9333	4.1	0.48	11.9185	236.806
Ectomycorrhizal	Agaricomycetes	Agaricales	Cortinariaceae	Cortinarius	Cortinarius_collinitus_(Pers.)_Fr.	41.7	3.5		14.4
Ectomycorrhizal	Agaricomycetes	Agaricales	Cortinariaceae	Cortinarius	Cortinarius_gentilis_(Fr.)_Fr.	42.1	3.6		13.8704
Ectomycorrhizal	Agaricomycetes	Agaricales	Cortinariaceae	Cortinarius	Cortinarius_hemitrichus_(Pers.)_Fr.	42.7	3.8		12.8026
Ectomycorrhizal	Agaricomycetes	Agaricales	Cortinariaceae	Cortinarius	Cortinarius_laniger_Fr.	43.4	3.5		14.032
Ectomycorrhizal	Agaricomycetes	Agaricales	Cortinariaceae	Cortinarius	Cortinarius_limonius_(Fr.)_Fr.	42.9	3.8		13.2939
Ectomycorrhizal	Agaricomycetes	Agaricales	Cortinariaceae	Cortinarius	Cortinarius_malachius_(Fr.)_Fr.	42.5	4.1		11.7805
Ectomycorrhizal	Agaricomycetes	Agaricales	Cortinariaceae	Cortinarius	Cortinarius_odorifer_Britzelm.	41.5	3.598		14.7471
Ectomycorrhizal	Agaricomycetes	Agaricales	Cortinariaceae	Cortinarius	Cortinarius_paleaceus_(Weinm.)_Fr.	42.1	3.7		13.2117
Ectomycorrhizal	Agaricomycetes	Agaricales	Cortinariaceae	Cortinarius	Cortinarius_pholideus_(Lilj.)_Fr.	42	4.35		11.4895
Ectomycorrhizal	Agaricomycetes	Agaricales	Cortinariaceae	Cortinarius	Cortinarius_rubellus_Cooke	42.4	4.6		11.4384
Ectomycorrhizal	Agaricomycetes	Agaricales	Cortinariaceae	Cortinarius	Cortinarius_scaurus_(Fr.)_Fr.	42.8	3.7		13.7793
Ectomycorrhizal	Agaricomycetes	Agaricales	Cortinariaceae	Cortinarius	Cortinarius_semisanguineus_(Fr.)_Gillet	42.8	4.05		12.3878
Ectomycorrhizal	Agaricomycetes	Agaricales	Cortinariaceae	Cortinarius	Cortinarius_stillatitius_Fr.	43.5	3.4		14.549
Ectomycorrhizal	Agaricomycetes	Agaricales	Cortinariaceae	Cortinarius	Cortinarius_traganus_(Fr.)_Fr.	42.325	3.26	0.235	15.6678	511.718	31.28
Ectomycorrhizal	Agaricomycetes	Agaricales	Cortinariaceae	Cortinarius	Cortinarius_uliginosus_Berk.	43.2	5		9.94
Ectomycorrhizal	Agaricomycetes	Agaricales	Cortinariaceae	Cortinarius	Cortinarius_vibratilis_(Fr.)_Fr.	41.9	4.4		11.1894
Ectomycorrhizal	Agaricomycetes	Cantharellales	Cantharellaceae	Craterellus	Craterellus_cornucopioides_(L.)_Pers.	46.28		0.524333		278.015
Ectomycorrhizal	Agaricomycetes	Cantharellales	Cantharellaceae	Craterellus	Craterellus_lutescens_(Fr.)_Fr.		2.46667	0.1	21.1111	1136.67	49.8214
Ectomycorrhizal	Agaricomycetes	Cantharellales	Cantharellaceae	Craterellus	Craterellus_tubaeformis_(Fr.)_Quél.	43.9	3.3325	0.259	15.869	438.867
Saprotroph	Agaricomycetes	Polyporales	Meruliaceae	Crustodontia	Crustodontia_chrysocreas_(Berk._&_M.A._Curtis)_Hjortstam_&_Ryvarden	44.49	0.9	0.243	57.6722	472.973	8.20106
Saprotroph	Agaricomycetes	Agaricales	Agaricaceae	Cyathus	Cyathus_pallidus_Berk._&_M.A._Curtis	52.15	6.11	0.625	9.95772	215.553	21.6469
Pathotroph	Cystobasidiomycetes	Cystobasidiales	Cystobasidiaceae	Cystobasidium	Cystobasidium_benthicum_(Nagah.,_Hamam.,_Nakase_&_Horikoshi)_A._Yurkov,_A._Kachalkin,_H.M._Daniel,_M._Groenewald,_D._Libkind,_V._de_Garcia,_P._Zalar,_D._Gouliamova,_T._Boekhout_&_D._Begerow				4.55	169	37.1
Saprotroph	Agaricomycetes	Agaricales	Agaricaceae	Cystoderma	Cystoderma_carcharias_(Pers.)_Fayod	42.2	5.5		8.95152
Pathotroph	Leotiomycetes	Cyttariales	Cyttariaceae	Cyttaria	Cyttaria_gunnii_Berk.			0.11		1033.33
Saprotroph	Sordariomycetes	Xylariales	Xylariaceae	Daldinia	Daldinia_concentrica_(Bolton)_Ces._&_De_Not.	45.6	1.15	0.46	45.5309	256.087	5.82453
Ectomycorrhizal	Agaricomycetes	Agaricales	Cortinariaceae	Dermocybe	Dermocybe_canaria_E._Horak	43.9	3.45	0.42	14.8454	270.02	18.1888
Pathotroph	Sordariomycetes	Microascales		Endoconidiophora	Endoconidiophora_coerulescens_Münch		2.9		18.0185
Saprotroph	Agaricomycetes	Agaricales	Entolomataceae	Entocybe	Entocybe_nitida_(Quél.)_T.J._Baroni,_Largent_&_V._Hofst.,_in_Baroni,_Hofstetter,_Largent_&_Vilgalys	38.8	8		5.65833
Saprotroph	Sordariomycetes	Xylariales	Xylariaceae	Entoleuca	Entoleuca_mammata_(Wahlenb.)_J.D._Rogers_&_Y.M._Ju		1.99		25.7956
Saprotroph	Agaricomycetes	Agaricales	Physalacriaceae	Flammulina	Flammulina_velutipes_(Curtis)_Singer			0.843225		140.056
Saprotroph	Agaricomycetes	Polyporales	Polyporaceae	Fomes	Fomes_fomentarius_(L.)_Fr.	47.4	1.42333		45.4419
Saprotroph	Agaricomycetes	Polyporales	Polyporaceae	Fomes	Fomes_hemitephrus_(Berk.)_Cooke		2.32	0.47	23.8362	260.532	10.9301
Saprotroph	Agaricomycetes	Polyporales	Fomitopsidaceae	Fomitopsis	Fomitopsis_officinalis_(Vill.)_Bondartsev_&_Singer		0.253333		203.952
Saprotroph	Agaricomycetes	Polyporales	Fomitopsidaceae	Fomitopsis	Fomitopsis_pinicola_(Sw.)_P._Karst.		0.637	0.0545	96.8375	2085.63	20.8021
Saprotroph	Agaricomycetes	Polyporales	Fomitopsidaceae	Fomitopsis	Fomitopsis_rosea_(Alb._&_Schwein.)_P._Karst.		0.66	0.07	77.7778	1623.81	20.8775
Pathotroph	Sordariomycetes	Hypocreales	Nectriaceae	Fusarium	Fusarium_culmorum_(Wm.G._Sm.)_Sacc.		6.3	1.89	7.9094	58.3658	7.38054
Saprotroph	Agaricomycetes	Hymenochaetales	Hymenochaetaceae	Fuscoporia	Fuscoporia_torulosa_(Pers.)_T._Wagner_&_M._Fisch.			0.209		543.86
Ectomycorrhizal	Agaricomycetes	Hysterangiales	Gallaceaceae	Gallacea	Gallacea_scleroderma_(Cooke)_Lloyd	46.6	4.7	0.5	11.5674	240.767	20.8143
Saprotroph	Agaricomycetes	Gloeophyllales	Gloeophyllaceae	Gloeophyllum	Gloeophyllum_sepiarium_(Wulfen)_P._Karst.		0.72		71.2963
Saprotroph	Agaricomycetes	Gloeophyllales	Gloeophyllaceae	Gloeophyllum	Gloeophyllum_trabeum_(Pers.)_Murrill		3.23333		17.0432
Saprotroph	Agaricomycetes	Agaricales	Strophariaceae	Gymnopilus	Gymnopilus_penetrans_(Fr.)_Murrill	44.7	2.7		19.3148
Saprotroph	Agaricomycetes	Agaricales	Omphalotaceae	Gymnopus	Gymnopus_androsaceus_(L.)_Della_Maggiora_&_Trassinelli			0.65		174.872
Saprotroph	Agaricomycetes	Agaricales	Omphalotaceae	Gymnopus	Gymnopus_aquosus_(Bull.)_Antonín_&_Noordel.			0.438867		262.785
Saprotroph	Agaricomycetes	Agaricales	Omphalotaceae	Gymnopus	Gymnopus_confluens_(Pers.)_Antonín,_Halling_&_Noordel.	44.7		0.3819		297.635
Saprotroph	Agaricomycetes	Agaricales	Omphalotaceae	Gymnopus	Gymnopus_dryophilus_(Bull.)_Murrill	38.19		0.0574		1980.26
Saprotroph	Agaricomycetes	Agaricales	Omphalotaceae	Gymnopus	Gymnopus_peronatus_(Bolton)_Gray	40.63	5.074		10.2779
Saprotroph	Pezizomycetes	Pezizales	Discinaceae	Gyromitra	Gyromitra_californica_(W._Phillips)_Raitv.		2.66	1.3406	19.2982	84.7879	4.39356
Saprotroph	Pezizomycetes	Pezizales	Discinaceae	Gyromitra	Gyromitra_gigas_(Krombh.)_Cooke			0.473		240.31
Saprotroph	Agaricomycetes	Agaricales	Hymenogastraceae	Hebeloma	Hebeloma_crustuliniforme_(Bull.)_Quél.	42.4	4.3		12.5369
Ectomycorrhizal	Agaricomycetes	Agaricales	Hymenogastraceae	Hebeloma	Hebeloma_mesophaeum_(Pers.)_Quél.	42.8	3.1		15.6935
Ectomycorrhizal	Pezizomycetes	Pezizales	Helvellaceae	Helvella	Helvella_lacunosa_Afzel.			0.279		407.407
Ectomycorrhizal	Agaricomycetes	Boletales	Boletaceae	Hemileccinum	Hemileccinum_impolitum_(Fr.)_Šutara			1.0077		112.798
Ectomycorrhizal	Agaricomycetes	Russulales	Hericiaceae	Hericium	Hericium_abietis_(Weir_ex_Hubert)_K.A._Harrison		1.23	0.1697	41.7344	669.809	16.0493
Saprotroph	Agaricomycetes	Russulales	Hericiaceae	Hericium	Hericium_erinaceus_(Bull.)_Pers.			0.56685		201.809
Saprotroph	Agaricomycetes	Russulales	Bondarzewiaceae	Heterobasidion	Heterobasidion_annosum_(Fr.)_Bref.		2.37167		36.3809
Saprotroph	Agaricomycetes	Boletales	Boletaceae	Hortiboletus	Hortiboletus_rubellus_(Krombh.)_Simonini,_Vizzini_&_Gelardi			0.53705		213.634
Ectomycorrhizal	Agaricomycetes	Thelephorales	Bankeraceae	Hydnellum	Hydnellum_peckii_Banker	46.8	5.8		9.23276
Ectomycorrhizal	Agaricomycetes	Cantharellales	Hydnaceae	Hydnum	Hydnum_repandum_L.	44.05	2.7	0.3306	18.7963	519.908
Ectomycorrhizal	Agaricomycetes	Boletales	Hygrophoropsidaceae	Hygrophoropsis	Hygrophoropsis_aurantiaca_(Wulfen)_Maire	41.6	3.495	1.1558	16.0146	98.3446	4.57877
Saprotroph	Agaricomycetes	Agaricales	Hygrophoraceae	Hygrophorus	Hygrophorus_agathosmus_(Fr.)_Fr.		3.9		12.8632
Ectomycorrhizal	Agaricomycetes	Agaricales	Hygrophoraceae	Hygrophorus	Hygrophorus_camarophyllus_(Alb._&_Schwein.)_Dumée,_Grandjean_&_Maire		4.6		10.6268
Ectomycorrhizal	Agaricomycetes	Agaricales	Hygrophoraceae	Hygrophorus	Hygrophorus_olivaceoalbus_(Fr.)_Fr.	42.45	3.315	0.4708	15.1757	241.433	16.1321
Ectomycorrhizal	Agaricomycetes	Agaricales	Physalacriaceae	Hymenopellis	Hymenopellis_radicata_(Relhan)_R.H._Petersen			0.3512		331.203
Saprotroph	Leotiomycetes	Helotiales	Helotiaceae	Hymenoscyphus	Hymenoscyphus_tetracladius_Abdullah,_Descals_&_J._Webster				16.2	473.333	22.6667
Saprotroph	Agaricomycetes	Agaricales	Strophariaceae	Hypholoma	Hypholoma_capnoides_(Fr.)_P._Kumm.		3.48075	0.65905	15.0048	191.126	13.0904
Saprotroph	Agaricomycetes	Agaricales	Strophariaceae	Hypholoma	Hypholoma_dispersum_Quél.	43.39	3.55	0.6527	14.4601	174.148	12.0434
Saprotroph	Agaricomycetes	Agaricales	Strophariaceae	Hypholoma	Hypholoma_fasciculare_(Huds.)_P._Kumm.		4.15	0.70755	12.3695	186.987	9.44331
Saprotroph	Agaricomycetes	Agaricales	Strophariaceae	Hypholoma	Hypholoma_lateritium_(Schaeff.)_P._Kumm.			0.5079		223.797
Saprotroph	Agaricomycetes	Agaricales	Pleurotaceae	Hypsizygus	Hypsizygus_elongatipes_(Peck)_H.E._Bigelow			0.6892		164.926
Saprotroph	Agaricomycetes	Boletales	Boletaceae	Imleria	Imleria_badia_(Fr.)_Vizzini	43.2	5.0125	0.577908	10.2657	264.017	19.4704
Ectomycorrhizal	Agaricomycetes	Agaricales	Inocybaceae	Inocybe	Inocybe_cincinnata_(Fr.)_Quél.		4.8		10.4514
Ectomycorrhizal	Agaricomycetes	Agaricales	Inocybaceae	Inocybe	Inocybe_geophylla_(Bull.)_P._Kumm.	43.9	5		10.0333
Ectomycorrhizal	Agaricomycetes	Agaricales	Inocybaceae	Inocybe	Inocybe_nitidiuscula_(Britzelm.)_Lapl.	43	3.8		13.1711
Ectomycorrhizal	Agaricomycetes	Agaricales	Inocybaceae	Inocybe	Inocybe_pseudodestricta_Stangl_&_J._Veselský	42.9	5.3		9.50943
Ectomycorrhizal	Agaricomycetes	Agaricales	Inocybaceae	Inocybe	Inocybe_tigrina_R._Heim	43	4.8		10.5486
Ectomycorrhizal	Agaricomycetes	Polyporales	Fomitopsidaceae	Ischnoderma	Ischnoderma_resinosum_(Schrad.)_P._Karst.		3.85	0.2798	13.3333	406.243	30.4682
Saprotroph	Dothideomycetes	Dothideales	Saccotheciaceae	Kabatiella	Kabatiella_bupleuri_Bills				10.3	180	19.5
Saprotroph	Saccharomycetes	Saccharomycetales	Saccharomycetaceae	Kluyveromyces	Kluyveromyces_marxianus_(E.C._Hansen)_Van_der_Walt	44.13	7.92333	1.35	6.5221	85.1543	11.9735
Pathotroph	Saccharomycetes	Saccharomycetales	Pichiaceae	Komagataella	Komagataella_pastoris_(Guillierm.)_Y._Yamada,_M._Matsuda,_K._Maeda_&_Mikata	43.85	7.13333		7.17707
Saprotroph	Agaricomycetes	Agaricales	Hydnangiaceae	Laccaria	Laccaria_amethystina_Cooke			0.67		169.652
Ectomycorrhizal	Agaricomycetes	Agaricales	Hydnangiaceae	Laccaria	Laccaria_bicolor_(Maire)_P.D._Orton		3.825	0.6773	12.6583	167.823	11.9329
Ectomycorrhizal	Agaricomycetes	Agaricales	Hydnangiaceae	Laccaria	Laccaria_laccata_(Scop.)_Cooke	43	3.84	0.522667	14.8209	221.082	12.6952
Ectomycorrhizal	Agaricomycetes	Russulales	Russulaceae	Lactarius	Lactarius_alnicola_A.H._Sm.		4.1		12.5203
Ectomycorrhizal	Agaricomycetes	Russulales	Russulaceae	Lactarius	Lactarius_aurantiacus_(Pers.)_Gray		3.8		13.5395
Ectomycorrhizal	Agaricomycetes	Russulales	Russulaceae	Lactarius	Lactarius_badiosanguineus_Kühner_&_Romagn.		4.2		12.3333
Ectomycorrhizal	Agaricomycetes	Russulales	Russulaceae	Lactarius	Lactarius_camphoratus_(Bull.)_Fr.		3.4		16.9668
Ectomycorrhizal	Agaricomycetes	Russulales	Russulaceae	Lactarius	Lactarius_chrysorrheus_Fr.	45.56	4.4	0.3	11.6667	378.889	32.4762
Ectomycorrhizal	Agaricomycetes	Russulales	Russulaceae	Lactarius	Lactarius_deliciosus_(L.)_Gray	45.915	3.856	0.486083	13.8184	307.19	21.0972
Ectomycorrhizal	Agaricomycetes	Russulales	Russulaceae	Lactarius	Lactarius_deterrimus_Gröger	45.9	3.427		16.4125
Ectomycorrhizal	Agaricomycetes	Russulales	Russulaceae	Lactarius	Lactarius_fuliginosus_(Fr.)_Fr.		3.6		14.5509
Ectomycorrhizal	Agaricomycetes	Russulales	Russulaceae	Lactarius	Lactarius_glyciosmus_(Fr.)_Fr.		3.8		13.6623
Ectomycorrhizal	Agaricomycetes	Russulales	Russulaceae	Lactarius	Lactarius_hatsudake_Nobuj._Tanaka		4.5	0.1	11.4074	1136.67	99.6429
Ectomycorrhizal	Agaricomycetes	Russulales	Russulaceae	Lactarius	Lactarius_helvus_(Fr.)_Fr.		4.3		11.8566
Ectomycorrhizal	Agaricomycetes	Russulales	Russulaceae	Lactarius	Lactarius_mucidus_Burl.	46.11	2.75	0.59	18.6667	192.655	10.3208
Ectomycorrhizal	Agaricomycetes	Russulales	Russulaceae	Lactarius	Lactarius_musteus_Fr.		3.1		16.4086
Ectomycorrhizal	Agaricomycetes	Russulales	Russulaceae	Lactarius	Lactarius_necator_(Bull.)_Pers.		3.5	0.51	14.8333	222.876
Ectomycorrhizal	Agaricomycetes	Russulales	Russulaceae	Lactarius	Lactarius_obscuratus_(Lasch)_Fr.		5.7		8.80117
Ectomycorrhizal	Agaricomycetes	Russulales	Russulaceae	Lactarius	Lactarius_piperatus_(L.)_Pers.			0.4341		276.574
Ectomycorrhizal	Agaricomycetes	Russulales	Russulaceae	Lactarius	Lactarius_pseudomucidus_Hesler_&_A.H._Sm.	44.2	3.66	0.5381	14.0255	211.237	15.0609
Ectomycorrhizal	Agaricomycetes	Russulales	Russulaceae	Lactarius	Lactarius_repraesentaneus_Britzelm.	44.4	3.2		16.0781
Ectomycorrhizal	Agaricomycetes	Russulales	Russulaceae	Lactarius	Lactarius_rufus_(Scop.)_Fr.	44.8167	3.284	0.4675	16.1549	256.073	15.7
Ectomycorrhizal	Agaricomycetes	Russulales	Russulaceae	Lactarius	Lactarius_salmonicolor_R._Heim_&_Leclair	44.1		0.2429		467.957
Ectomycorrhizal	Agaricomycetes	Russulales	Russulaceae	Lactarius	Lactarius_sanguifluus_(Paulet)_Fr.	43.6	2.81	0.63	18.2681	180.423	9.87642
Ectomycorrhizal	Agaricomycetes	Russulales	Russulaceae	Lactarius	Lactarius_scrobiculatus_(Scop.)_Fr.	43.75	3.3275		15.8937
Ectomycorrhizal	Agaricomycetes	Russulales	Russulaceae	Lactarius	Lactarius_theiogalus_(Bull.)_Gray	44.05	4.8	0.71	10.7917	160.094
Ectomycorrhizal	Agaricomycetes	Russulales	Russulaceae	Lactarius	Lactarius_torminosus_(Schaeff.)_Gray	45.1	3.8		13.5702
Ectomycorrhizal	Agaricomycetes	Russulales	Russulaceae	Lactarius	Lactarius_trivialis_(Fr.)_Fr.	44.74	3.61	0.420167	14.9845	278.997	19.745
Ectomycorrhizal	Agaricomycetes	Russulales	Russulaceae	Lactarius	Lactarius_uvidus_(Fr.)_Fr.		4.1		12.8618
Ectomycorrhizal	Agaricomycetes	Russulales	Russulaceae	Lactarius	Lactarius_vietus_(Fr.)_Fr.		3.9		13.312
Ectomycorrhizal	Agaricomycetes	Polyporales	Fomitopsidaceae	Laetiporus	Laetiporus_sulphureus_(Bull.)_Murrill		2.97	0.44585	17.284	260.018
Saprotroph	Agaricomycetes	Boletales	Boletaceae	Leccinellum	Leccinellum_crocipodium_(Letell.)_Della_Maggiora_&_Trassin.			0.6383		178.077
Ectomycorrhizal	Agaricomycetes	Boletales	Boletaceae	Leccinum	Leccinellum_griseum_(Quél.)_Bresinsky_&_Manfr._Binder			0.73		155.708
Ectomycorrhizal	Agaricomycetes	Boletales	Boletaceae	Leccinum	Leccinum_aurantiacum_(Bull.)_Gray		4.5		11.0185
Ectomycorrhizal	Agaricomycetes	Boletales	Boletaceae	Leccinum	Leccinum_duriusculum_(Schulzer_ex_Kalchbr.)_Singer			0.37		453.197
Ectomycorrhizal	Agaricomycetes	Boletales	Boletaceae	Leccinum	Leccinum_holopus_(Rostk.)_Watling		3.4		14.7206
Ectomycorrhizal	Agaricomycetes	Boletales	Boletaceae	Leccinum	Leccinum_molle_(Bon)_Bon_		3.1		16.2581
Ectomycorrhizal	Agaricomycetes	Boletales	Boletaceae	Leccinum	Leccinum_pseudoscabrum_(Kallenb.)_Šutara			1.0737		105.864
Ectomycorrhizal	Agaricomycetes	Boletales	Boletaceae	Leccinum	Leccinum_scabrum_(Bull.)_Gray	43.8	3.046	0.323333	19.2821	556.214	34.6707
Ectomycorrhizal	Agaricomycetes	Boletales	Boletaceae	Leccinum	Leccinum_variicolor_Watling	42.9	4.65		10.7663
Ectomycorrhizal	Agaricomycetes	Boletales	Boletaceae	Leccinum	Leccinum_versipelle_(Fr._&_Hök)_Snell	42.2333	4.25	0.665667	11.9852	207.173
Ectomycorrhizal	Agaricomycetes	Boletales	Boletaceae	Leccinum	Leccinum_vulpinum_Watling		4.4		11.1364
Ectomycorrhizal				Lemonniera	Lemonniera_terrestris_Tubaki					794.5	28.5
Saprotroph	Agaricomycetes	Agaricales	Omphalotaceae	Lentinula	Lentinula_edodes_(Berk.)_Pegler			1.75661		137.503
Saprotroph	Agaricomycetes	Polyporales	Polyporaceae	Lentinus	Lentinus_sajor-caju_(Fr.)_Fr.			0.1		1136.67
Saprotroph	Agaricomycetes	Polyporales	Polyporaceae	Lentinus	Lentinus_tigrinus_(Bull.)_Fr.			0.332		342.369
Saprotroph	Agaricomycetes	Polyporales	Polyporaceae	Lentinus	Lentinus_tuber-regium_(Fr.)_Fr.			0.22		526.456
Saprotroph	Agaricomycetes	Agaricales	Tricholomataceae	Lepista	Lepista_nuda_(Bull.)_Cooke			1.15207		186.395
Saprotroph	Agaricomycetes	Agaricales	Tricholomataceae	Lepista	Lepista_personata_(Fr.)_Cooke			1.1093		210.536
Saprotroph	Agaricomycetes	Agaricales	Tricholomataceae	Lepista	Lepista_subisabellina_(Murrill)_Pegler	47.07	5.04		10.8958
Saprotroph	Agaricomycetes	Agaricales	Agaricaceae	Leucoagaricus	Leucoagaricus_nympharum_(Kalchbr.)_Bon			0.358		317.505
Saprotroph	Agaricomycetes	Agaricales	Tricholomataceae	Leucopaxillus	Leucopaxillus_giganteus_(Sowerby)_Singer			1.4		81.1905
Saprotroph				Lunulospora	Lunulospora_curvula_Ingold				13.6	218	16
Saprotroph	Agaricomycetes	Agaricales	Agaricaceae	Lycoperdon	Lycoperdon_caudatum_J._Schröt.			0.5578		203.777
Saprotroph	Agaricomycetes	Agaricales	Agaricaceae	Lycoperdon	Lycoperdon_nigrescens_Pers.		9	0.5151	5.71667	220.669
Saprotroph	Agaricomycetes	Agaricales	Agaricaceae	Lycoperdon	Lycoperdon_perlatum_Pers.	44.1	8.125	1.1016	6.34512	216.843	20.4024
Saprotroph	Agaricomycetes	Agaricales	Agaricaceae	Lycoperdon	Lycoperdon_pratense_Pers.			0.112		1014.88
Saprotroph	Agaricomycetes	Agaricales	Agaricaceae	Lycoperdon	Lycoperdon_pyriforme_Schaeff.		4.87	0.2	10.5407	568.333	53.9179
Saprotroph	Agaricomycetes	Agaricales	Agaricaceae	Lycoperdon	Lycoperdon_utriforme_Bull.			0.389		292.202
Saprotroph	Agaricomycetes	Agaricales	Agaricaceae	Macrolepiota	Macrolepiota_procera_(Scop.)_Singer			1.02388		133.05
Saprotroph	Agaricomycetes	Agaricales	Marasmiaceae	Marasmius	Marasmius_oreades_(Bolton)_Fr.			0.7662		233.686
Saprotroph	Agaricomycetes	Polyporales	Meripilaceae	Meripilus	Meripilus_giganteus_(Pers.)_P._Karst.			0.172		660.853
Saprotroph	Pezizomycetes	Pezizales	Morchellaceae	Mitrophora	Mitrophora_semilibera_(DC.)_Lév.			0.5414		209.95
Saprotroph	Eurotiomycetes	Eurotiales	Monascaceae	Monascus	Monascus_purpureus_Went				13.865
Saprotroph	Pezizomycetes	Pezizales	Morchellaceae	Morchella	Morchella_elata_Fr.			1.69		67.2584
Saprotroph	Pezizomycetes	Pezizales	Morchellaceae	Morchella	Morchella_esculenta_(L.)_Pers.			0.3205		357.481
Saprotroph		Mucorales	Mucoraceae	Mucor	Mucor_flavus_Schrank				6.99	128	18.4
Saprotroph		Mucorales	Mucoraceae	Mucor	Mucor_racemosus_Bull.				8.495	77.35	9.205
Saprotroph	Agaricomycetes	Agaricales	Mycenaceae	Mycena	Mycena_(Pers.)_Roussel		11.27	2.39	4.55487	47.5593	10.4414
Saprotroph	Agaricomycetes	Agaricales	Mycenaceae	Mycena	Mycena_alcalina_(Fr.)_P._Kumm.		3	2.0472	17.1111	55.523	3.24485
Saprotroph	Agaricomycetes	Agaricales	Mycenaceae	Mycena	Mycena_epipterygia_(Scop.)_Gray		2.74	0.8053	18.7348	141.148	7.53402
Saprotroph	Agaricomycetes	Agaricales	Mycenaceae	Mycena	Mycena_maculata_P._Karst.		4.51	0.6373	11.3821	178.357	15.6699
Saprotroph	Agaricomycetes	Agaricales	Mycenaceae	Mycena	Mycena_occidentalis_(Murrill)_Murrill		4.283	0.8459	11.9854	134.374	11.2115
Saprotroph	Agaricomycetes	Agaricales	Mycenaceae	Mycena	Mycena_pura_(Pers.)_P._Kumm.		6.6		7.72475
Saprotroph	Agaricomycetes	Agaricales	Mycenaceae	Mycena	Mycena_purpureofusca_(Peck)_Sacc.		2.36	0.7467	21.7514	152.225	6.99841
Saprotroph	Agaricomycetes	Agaricales	Mycenaceae	Mycena	Mycena_rosella_(Fr.)_P._Kumm.		5.1		10.0882
Saprotroph	Agaricomycetes	Agaricales	Mycenaceae	Mycena	Mycena_strobilinoidea_Peck		2.73	0.92	18.8034	123.551	6.57065
Saprotroph	Agaricomycetes	Polyporales	Meruliaceae	Mycoacia	Mycoacia_nothofagi_(G._Cunn.)_Ryvarden	57.1	2.64	0.49	25.2336	301.037	11.93
Saprotroph	Sordariomycetes	Hypocreales		Myrothecium	Myrothecium_verrucaria_(Alb._&_Schwein.)_Ditmar		1.83333		29.6079
Saprotroph	Agaricomycetes	Boletales	Boletaceae	Neoboletus	Neoboletus_brunneissimus_(W.F._Chiu)_Gelardi,_Simonini_&_Vizzini			0.39455		307.721
Saprotroph	Sordariomycetes	Hypocreales	Nectriaceae	Neonectria	Neonectria_lugdunensis_(Sacc._&_Therry)_L._Lombard_&_Crous				10.0174	89.1905	9.24545
Pathotroph	Sordariomycetes	Sordariales	Sordariaceae	Neurospora	Neurospora_crassa_Shear_&_B.O._Dodge						14.6
Saprotroph	Saccharomycetes	Saccharomycetales	Pichiaceae	Ogataea	Ogataea_polymorpha_(Morais_&_M.H._Maia)_Y._Yamada,_K._Maeda_&_Mikata	47.4	5.725		10.9007
Saprotroph	Sordariomycetes	Hypocreales	Ophiocordycipitaceae	Ophiocordyceps	Ophiocordyceps_sinensis_(Berk.)_G.H._Sung,_J.M._Sung,_Hywel-Jones_&_Spatafora			1.1676		97.3507
Pathotroph	Agaricomycetes			Oxyporus	Oxyporus_cuneatus_(Murrill)_Aoshima		2.701	0.2486	19.0053	457.227	24.0579
Saprotroph	Agaricomycetes	Agaricales	Pleurotaceae	Panellus	Panellus_serotinus_(Pers.)_Kühner		2.99	0.24	17.1683	473.611	27.5863
Saprotroph	Agaricomycetes	Polyporales	Polyporaceae	Panus	Panus_conchatus_(Bull.)_Fr.			0.24		473.611
Saprotroph	Dothideomycetes	Pleosporales	Coniothyriaceae	Paraphaeosphaeria	Paraphaeosphaeria_minitans_(W.A._Campb.)_Verkley,_Göker_&_Stielow,_in_Verkley,_Dukik,_Renfurm,_Göker_&_Stielow	50.355	5.155		11.5435
Saprotroph	Agaricomycetes	Boletales	Paxillaceae	Paxillus	Paxillus_involutus_(Batsch)_Fr.	42.4	3.1625	0.52628	16.6629	288.905	16.5089
Ectomycorrhizal	Eurotiomycetes	Eurotiales	Trichocomaceae	Penicillium	Penicillium_chrysogenum_Thom			0.61		186.339
Pathotroph	Agaricomycetes	Agaricales	Agaricaceae	Phaeolepiota	Phaeolepiota_aurea_(Matt.)_Maire			0.466		243.92
Saprotroph	Agaricomycetes	Polyporales	Fomitopsidaceae	Phaeolus	Phaeolus_schweinitzii_(Fr.)_Pat.		3.86		13.2988
Saprotroph	Agaricomycetes	Hymenochaetales	Hymenochaetaceae	Phellinus	Phellinus_nothofagi_(G._Cunn.)_Ryvarden	46.2	1.75	0.24	30.8	497.292	16.1458
Ectomycorrhizal	Agaricomycetes	Thelephorales	Bankeraceae	Phellodon	Phellodon_tomentosus_(L.)_Banker	46.1	5.1		10.2255
Ectomycorrhizal	Agaricomycetes	Agaricales	Strophariaceae	Pholiota	Pholiota_astragalina_(Fr.)_Singer	45.3	3.54	0.8681	14.5009	130.937	9.02957
Saprotroph	Agaricomycetes	Agaricales	Strophariaceae	Pholiota	Pholiota_flammans_(Batsch)_P._Kumm.		2.65	0.7084	19.3711	160.455	8.28325
Saprotroph	Agaricomycetes	Agaricales	Strophariaceae	Pholiota	Pholiota_flavida_(Schaeff.)_Singer		3.36	0.66	15.2778	172.222	11.2727
Saprotroph	Agaricomycetes	Agaricales	Strophariaceae	Pholiota	Pholiota_lenta_(Pers.)_Singer		3.38	0.9332	15.1874	121.803	8.02002
Saprotroph	Agaricomycetes	Agaricales	Strophariaceae	Pholiota	Pholiota_scamba_(Fr.)_M.M._Moser		3.88	1.089	13.2302	104.377	7.88928
Saprotroph	Agaricomycetes	Atheliales	Atheliaceae	Piloderma	Piloderma_bicolor_(Peck)_Jülich			0.155567		785.492
Ectomycorrhizal	Agaricomycetes	Polyporales	Fomitopsidaceae	Piptoporus	Piptoporus_betulinus_(Bull.)_P._Karst.		1.57333		54.3253
Ectomycorrhizal	Agaricomycetes	Agaricales	Marasmiaceae	Pleurocybella	Pleurocybella_porrigens_(Pers.)_Singer		3.31	0.91	15.5086	124.908	8.05416
Saprotroph	Agaricomycetes	Agaricales	Pleurotaceae	Pleurotus	Pleurotus_cornucopiae_(Paulet)_Rolland			0.51585		220.355
Saprotroph	Agaricomycetes	Polyporales	Polyporaceae	Polyporus	Polyporus_badius_(Pers.)_Schwein.		4.01		12.8013
Saprotroph	Agaricomycetes	Polyporales	Polyporaceae	Polyporus	Polyporus_leptocephalus_(Jacq.)_Fr.		3.29	0.39	16.3011	382.155	26.2775
Saprotroph	Agaricomycetes	Polyporales	Polyporaceae	Polyporus	Polyporus_squamosus_(Huds.)_Fr.			0.34		334.314
Saprotroph	Agaricomycetes	Polyporales	Polyporaceae	Polyporus	Polyporus_varius_Grev.			0.108733		1144.22
Saprotroph	Agaricomycetes	Hymenochaetales	Hymenochaetaceae	Porodaedalea	Porodaedalea_pini_(Brot.)_Murrill		0.74		69.3694
Saprotroph	Agaricomycetes	Polyporales	Polyporaceae	Postia	Postia_caesia_(Schrad.)_P._Karst.		2.64	0.4443	19.4444	255.833	13.1571
Saprotroph	Agaricomycetes	Agaricales	Psathyrellaceae	Psathyrella	Psathyrella_candolleana_(Fr.)_Maire	40.7		0.357		318.394
Saprotroph	Agaricomycetes	Boletales	Boletaceae	Retiboletus	Retiboletus_griseus_(Frost)_Manfr._Binder_&_Bresinsky			0.59575		198.43
Ectomycorrhizal	Glomeromycetes	Glomerales	Glomeraceae	Rhizophagus	Rhizophagus_intraradices_(N.C._Schenck_&_G.S._Sm.)_C._Walker_&_A._Schüßler			0.522857		333.002
Ectomycorrhizal	Agaricomycetes	Boletales	Rhizopogonaceae	Rhizopogon	Rhizopogon_obtextus_(Spreng.)_R._Rauschert	44.5	3.1		16.7473
Saprotroph	Agaricomycetes	Polyporales	Polyporaceae	Rhodonia	Rhodonia_placenta_(Fr.)_Niemelä,_K.H._Larss._&_Schigel		4.36667		14.4035
Ectomycorrhizal	Agaricomycetes	Russulales	Russulaceae	Russula	Russula_aeruginea_Lindblad_ex_Fr.			0.52		218.59
Ectomycorrhizal	Agaricomycetes	Russulales	Russulaceae	Russula	Russula_atrorubens_Quél.		3.5		14.9
Ectomycorrhizal	Agaricomycetes	Russulales	Russulaceae	Russula	Russula_aurora_Bres.			0.2329		507.063
Ectomycorrhizal	Agaricomycetes	Russulales	Russulaceae	Russula	Russula_betularum_Hora		3.3		16.0505
Ectomycorrhizal	Agaricomycetes	Russulales	Russulaceae	Russula	Russula_caerulea_Fr.	42.7	3.3		14.9545
Ectomycorrhizal	Agaricomycetes	Russulales	Russulaceae	Russula	Russula_cyanoxantha_(Schaeff.)_Fr.			0.3871		293.636
Ectomycorrhizal	Agaricomycetes	Russulales	Russulaceae	Russula	Russula_decolorans_(Fr.)_Fr.		3.7	0.58	13.6532	195.977
Ectomycorrhizal	Agaricomycetes	Russulales	Russulaceae	Russula	Russula_delica_Fr.			0.237		479.606
Ectomycorrhizal	Agaricomycetes	Russulales	Russulaceae	Russula	Russula_emetica_(Schaeff.)_Pers.		3.55	0.3	14.4708	378.889	24.3571
Ectomycorrhizal	Agaricomycetes	Russulales	Russulaceae	Russula	Russula_foetens_Pers.		4.1		12.8902
Ectomycorrhizal	Agaricomycetes	Russulales	Russulaceae	Russula	Russula_gracillima_Jul._Schäff.		2.4		22.1667
Ectomycorrhizal	Agaricomycetes	Russulales	Russulaceae	Russula	Russula_hydrophila_Horniček		3.7		13.6532
Ectomycorrhizal	Agaricomycetes	Russulales	Russulaceae	Russula	Russula_integra_(L.)_Fr.		3.7		13.4324
Ectomycorrhizal	Agaricomycetes	Russulales	Russulaceae	Russula	Russula_macrocystidiata_McNabb		2.71	0.38	18.3825	290.285	15.7914
Ectomycorrhizal	Agaricomycetes	Russulales	Russulaceae	Russula	Russula_maculata_Quél.		3.5		14.6667
Ectomycorrhizal	Agaricomycetes	Russulales	Russulaceae	Russula	Russula_ochroleuca_Fr.	42.5		0.2629		432.357
Ectomycorrhizal	Agaricomycetes	Russulales	Russulaceae	Russula	Russula_paludosa_Britzelm.		3.55	0.56	14.1032	202.976
Ectomycorrhizal	Agaricomycetes	Russulales	Russulaceae	Russula	Russula_puellaris_Fr.	44.7	4.2		11.75
Ectomycorrhizal	Agaricomycetes	Russulales	Russulaceae	Russula	Russula_queletii_Fr.	45.4	3.4		15.8873
Ectomycorrhizal	Agaricomycetes	Russulales	Russulaceae	Russula	Russula_rhodopus_Zvára	42.3	4		13.3292
Ectomycorrhizal	Agaricomycetes	Russulales	Russulaceae	Russula	Russula_rosea_Pers.	43.3		0.398		285.595
Ectomycorrhizal	Agaricomycetes	Russulales	Russulaceae	Russula	Russula_sanguinea_Fr.	43.6	3.8		13.6316
Ectomycorrhizal	Agaricomycetes	Russulales	Russulaceae	Russula	Russula_sardonia_Fr.	45.3	3.3		16.404
Ectomycorrhizal	Agaricomycetes	Russulales	Russulaceae	Russula	Russula_vesca_Fr.	45.6		0.489		232.447
Ectomycorrhizal	Agaricomycetes	Russulales	Russulaceae	Russula	Russula_vinosa_Lindblad	42.95	3.7	0.0696	13.527	1633.14
Ectomycorrhizal	Agaricomycetes	Russulales	Russulaceae	Russula	Russula_xerampelina_(Schaeff.)_Fr.	42.8	3.2	0.5138	15.7865	221.227
Saprotroph	Saccharomycetes	Saccharomycetales	Saccharomycetaceae	Saccharomyces	Saccharomyces_bayanus_Sacc.	45.3					16.2
Saprotroph	Saccharomycetes	Saccharomycetales	Saccharomycetaceae	Saccharomyces	Saccharomyces_cerevisiae_Meyen_ex_E.C._Hansen	43.4355	8.43576	1.75191	9.49358	132.31	12.9509
Ectomycorrhizal	Agaricomycetes	Thelephorales	Bankeraceae	Sarcodon	Sarcodon_imbricatus_(L.)_P._Karst.	45.07	4.429		11.8721
Saprotroph	Agaricomycetes	Agaricales	Strophariaceae	Stropharia	Stropharia_coronilla_(Bull.)_Quél.			0.303		375.137
Saprotroph	Agaricomycetes	Agaricales	Strophariaceae	Stropharia	Stropharia_farlowiana_Raithelh.			0.729		155.921
Saprotroph	Agaricomycetes	Agaricales	Strophariaceae	Stropharia	Stropharia_hornemannii_(Fr.)_S._Lundell_&_Nannf.	42.3	5		9.87
Ectomycorrhizal	Agaricomycetes	Boletales	Suillaceae	Suillus	Suillus_bovinus_(L.)_Roussel		3.7	0.62	13.8739	184.533
Ectomycorrhizal	Agaricomycetes	Boletales	Suillaceae	Suillus	Suillus_granulatus_(L.)_Roussel		2.62	0.36972	20.7952	357.307
Ectomycorrhizal	Agaricomycetes	Boletales	Suillaceae	Suillus	Suillus_grevillei_(Klotzsch)_Singer	46.13	5.25	0.551818	10.1852	279.175	40.6875
Ectomycorrhizal	Agaricomycetes	Boletales	Suillaceae	Suillus	Suillus_luteus_(L.)_Roussel	44.8	3.272	0.542429	14.5242	261.392	13.7184
Ectomycorrhizal	Agaricomycetes	Boletales	Suillaceae	Suillus	Suillus_variegatus_(Sw.)_Richon_&_Roze	43.1	3.8496	0.365	13.8842	566.78
Saprotroph	Agaricomycetes	Boletales	Tapinellaceae	Tapinella	Tapinella_atrotomentosa_(Batsch)_Šutara	44.6	2.8		18.5833
Saprotroph	Agaricomycetes	Agaricales	Lyophyllaceae	Termitomyces	Termitomyces_globulus_R._Heim_&_Gooss.-Font.			0.13		874.359
Saprotroph				Tetrachaetum	Tetrachaetum_elegans_Ingold				19.6375	240.55	12.5175
Ectomycorrhizal	Agaricomycetes	Thelephorales	Thelephoraceae	Thelephora	Thelephora_terrestris_Ehrh.			0.283333		1284.01
Saprotroph	Agaricomycetes	Polyporales	Polyporaceae	Trametes	Trametes_hirsuta_(Wulfen)_Lloyd	40.8	1.83	0.55	30.6569	206.667	9.5013
Saprotroph	Agaricomycetes	Polyporales	Polyporaceae	Trametes	Trametes_versicolor_(L.)_Lloyd	42.5	4.02908	0.2072	24.6959	642.411	15.2673
Saprotroph	Agaricomycetes	Hymenochaetales		Trichaptum	Trichaptum_abietinum_(Dicks.)_Ryvarden		0.83	0.13	61.8474	874.359	14.1374
Saprotroph	Agaricomycetes	Hymenochaetales		Trichaptum	Trichaptum_biforme_(Fr.)_Ryvarden		0.94		54.6099
Pathotroph	Sordariomycetes	Hypocreales	Hypocreaceae	Trichoderma	Trichoderma_harzianum_Rifai			0.866667		195.459
Pathotroph	Sordariomycetes	Hypocreales	Hypocreaceae	Trichoderma	Trichoderma_koningii_Oudem.				17.4	106	6.39
Ectomycorrhizal	Agaricomycetes	Agaricales	Tricholomataceae	Tricholoma	Tricholoma_equestre_(L.)_P._Kumm.	42.46	3.17933	0.83	16.8593	136.948
Ectomycorrhizal	Agaricomycetes	Agaricales	Tricholomataceae	Tricholoma	Tricholoma_focale_(Fr.)_Ricken			0.1107		1026.8
Ectomycorrhizal	Agaricomycetes	Agaricales	Tricholomataceae	Tricholoma	Tricholoma_fracticum_(Britzelm.)_Kreisel		3.5		13.7
Ectomycorrhizal	Agaricomycetes	Agaricales	Tricholomataceae	Tricholoma	Tricholoma_fucatum_(Fr.)_P._Kumm.		3.3		14.9545
Ectomycorrhizal	Agaricomycetes	Agaricales	Tricholomataceae	Tricholoma	Tricholoma_fulvum_(DC.)_Bigeard_&_H._Guill.		3.9		12.8632
Ectomycorrhizal	Agaricomycetes	Agaricales	Tricholomataceae	Tricholoma	Tricholoma_matsutake_(S._Ito_&_S._Imai)_Singer	42.85		0.29765		477.975
Ectomycorrhizal	Agaricomycetes	Agaricales	Tricholomataceae	Tricholoma	Tricholoma_saponaceum_(Fr.)_P._Kumm.	44.2		0.418		271.93
Ectomycorrhizal	Agaricomycetes	Agaricales	Tricholomataceae	Tricholoma	Tricholoma_terreum_(Schaeff.)_P._Kumm.	41.7		0.4239		311.599
Ectomycorrhizal	Agaricomycetes	Agaricales	Tricholomataceae	Tricholoma	Tricholoma_vaccinum_(Schaeff.)_P._Kumm.	43	2.7		18.6235
Ectomycorrhizal	Agaricomycetes	Agaricales	Tricholomataceae	Tricholoma	Tricholoma_virgatum_(Fr.)_P._Kumm.	43.15	4		12.6949
Saprotroph	Leotiomycetes	Helotiales	Helotiaceae	Tricladium	Tricladium_chaetocladium_Ingold				11.4752	193.412	13.268
Ectomycorrhizal	Pezizomycetes	Pezizales	Tuberaceae	Tuber	Tuber_puberulum_Berk._&_Broome			0.52		218.59
Ectomycorrhizal	Agaricomycetes	Boletales	Boletaceae	Tylopilus	Tylopilus_felleus_(Bull.)_P._Karst.	43.7	4		12.7458
Ectomycorrhizal	Agaricomycetes	Atheliales	Atheliaceae	Tylospora	Tylospora_fibrillosa_(Burt)_Donk			0.1481		785.711
Saprotroph	Leotiomycetes	Helotiales	Helotiaceae	Varicosporium	Varicosporium_elodeae_W._Kegel				17	187	11
Saprotroph	Agaricomycetes	Agaricales	Pleurotaceae	Volvopluteus	Volvopluteus_gloiocephalus_(DC.)_Vizzini,_Contu_&_Justo			0.298		381.432
Ectomycorrhizal	Agaricomycetes	Boletales	Boletaceae	Xerocomellus	Xerocomellus_chrysenteron_(Bull.)_Šutara		6.87333	0.621482	7.48849	225.067	19.8111
Ectomycorrhizal	Agaricomycetes	Boletales	Boletaceae	Xerocomellus	Xerocomellus_dryophilus_(Thiers)_N._Siegel,_C.F._Schwarz_&_J.L._Frank		4.5		11.4074
Ectomycorrhizal	Agaricomycetes	Boletales	Boletaceae	Xerocomellus	Xerocomellus_zelleri_(Murrill)_Klofac		4.92	0.9472	10.4336	120.003	11.5016
Saprotroph	Agaricomycetes	Agaricales	Mycenaceae	Xeromphalina	Xeromphalina_campanella_(Batsch)_Kühner_&_Maire		2.97	0.7716	17.284	147.313	8.52311
Saprotroph	Saccharomycetes	Saccharomycetales	Dipodascaceae	Yarrowia	Yarrowia_lipolytica_(Wick.,_Kurtzman_&_Herman)_Van_der_Walt_&_Arx	47.308	5.448	0.728	10.4962	276.108	24.9395
